# Supplementary material for: Immune subtyping of lymph node metastasis-negative colorectal cancer reveals biomarkers for prognosis and immunotherapy response
Source: PLoS One. 2025 Sep 24;20(9):e0332915. doi: 10.1371/journal.pone.0332915 (PMC12459767; doi:10.1371/journal.pone.0332915)
Supplement: S1 Table — (XLSX) [file pone.0332915.s001.xlsx]

## Sheet: Table-S1
Supplementary Table-S1: The 109 immune associated genes used for classification
Gene Symbol	Entrez Gene ID	Description	HR	pvalue
DHRS7	51635	dehydrogenase/reductase 7
FOXM1	2305	forkhead box M1
APOE	348	apolipoprotein E
SERPING1	710	serpin family G member 1
BCL2	596	BCL2 apoptosis regulator
PIK3AP1	118788	phosphoinositide-3-kinase adaptor protein 1
EZR	7430	ezrin
KIF2A	3796	kinesin family member 2A
IL18BP	10068	interleukin 18 binding protein
GABBR1	2550	gamma-aminobutyric acid type B receptor subunit 1
MTHFD1	4522	methylenetetrahydrofolate dehydrogenase, cyclohydrolase and formyltetrahydrofolate synthetase 1
GJB5	2709	gap junction protein beta 5
PDSS1	23590	decaprenyl diphosphate synthase subunit 1
SLC2A10	81031	solute carrier family 2 member 10
RER1	11079	retention in endoplasmic reticulum sorting receptor 1
IRF7	3665	interferon regulatory factor 7
TNFRSF17	608	TNF receptor superfamily member 17
JAK2	3717	Janus kinase 2
XAF1	54739	XIAP associated factor 1
BCL7A	605	BAF chromatin remodeling complex subunit BCL7A
TRIM56	81844	tripartite motif containing 56
USP18	11274	ubiquitin specific peptidase 18
PRF1	5551	perforin 1
TMC6	11322	transmembrane channel like 6
APOL1	8542	apolipoprotein L1
TGFB1	7040	transforming growth factor beta 1
TIMP1	7076	TIMP metallopeptidase inhibitor 1
LAMA3	3909	laminin subunit alpha 3
ABT1	29777	activator of basal transcription 1
MRPL37	51253	mitochondrial ribosomal protein L37
GBP4	115361	guanylate binding protein 4
TSEN54	283989	tRNA splicing endonuclease subunit 54
GNLY	10578	granulysin
NDE1	54820	nudE neurodevelopment protein 1
FAM111A	63901	FAM111 trypsin like peptidase A
IDO1	3620	indoleamine 2,3-dioxygenase 1
ANGPTL4	51129	angiopoietin like 4
CTNNA1	1495	catenin alpha 1
IGFBP6	3489	insulin like growth factor binding protein 6
OAS2	4939	2'-5'-oligoadenylate synthetase 2
EMP3	2014	epithelial membrane protein 3
WWC3	55841	WWC family member 3
PTPN6	5777	protein tyrosine phosphatase non-receptor type 6
SRPX	8406	sushi repeat containing protein X-linked
CXCL10	3627	C-X-C motif chemokine ligand 10
ZNF532	55205	zinc finger protein 532
MKI67	4288	marker of proliferation Ki-67
ADAM8	101	ADAM metallopeptidase domain 8
OSBP2	23762	oxysterol binding protein 2
GRP	2922	gastrin releasing peptide
NMU	10874	neuromedin U
IFIH1	64135	interferon induced with helicase C domain 1
PITPNC1	26207	phosphatidylinositol transfer protein cytoplasmic 1
TCN2	6948	transcobalamin 2
ATXN2L	11273	ataxin 2 like
CHPF	79586	chondroitin polymerizing factor
ABTB1	89352	ankyrin repeat and BTB domain containing 1
EPHB4	2050	EPH receptor B4
MYADM	91663	myeloid associated differentiation marker
NPDC1	56654	neural proliferation, differentiation and control 1
IL12RB1	3594	interleukin 12 receptor subunit beta 1
CXCL14	9547	C-X-C motif chemokine ligand 14
SYNE2	23224	spectrin repeat containing nuclear envelope protein 2
NUP214	8021	nucleoporin 214
EPHA2	1969	EPH receptor A2
ADAMDEC1	27299	ADAM like decysin 1
DCBLD2	131566	discoidin, CUB and LCCL domain containing 2
UBA7	7318	ubiquitin like modifier activating enzyme 7
ACOX1	51	acyl-CoA oxidase 1
PI4K2A	55361	phosphatidylinositol 4-kinase type 2 alpha
CDC25C	995	cell division cycle 25C
LAG3	3902	lymphocyte activating 3
ARL4C	10123	ADP ribosylation factor like GTPase 4C
CXCL11	6373	C-X-C motif chemokine ligand 11
OAS3	4940	2'-5'-oligoadenylate synthetase 3
GSN	2934	gelsolin
HLA-DPA1	3113	major histocompatibility complex, class II, DP alpha 1
SMOX	54498	spermine oxidase
WARS	22375	tryptophanyl-tRNA synthetase
PHKA1	5255	phosphorylase kinase regulatory subunit alpha 1
SCD	6319	stearoyl-CoA desaturase
MADD	8567	MAP kinase activating death domain
DEF6	50619	DEF6 guanine nucleotide exchange factor
G0S2	50486	G0/G1 switch 2
SEMA4B	10509	semaphorin 4B
ISG15	9636	ISG15 ubiquitin like modifier
MX2	4600	MX dynamin like GTPase 2
P4HA2	8974	prolyl 4-hydroxylase subunit alpha 2
BDH1	622	3-hydroxybutyrate dehydrogenase 1
OSCAR	126014	osteoclast associated Ig-like receptor
PML	5371	PML nuclear body scaffold
TGFB3	7043	transforming growth factor beta 3
PYGL	5836	glycogen phosphorylase L
GZMA	3001	granzyme A
TNFSF13B	10673	TNF superfamily member 13b
VPS18	57617	VPS18 core subunit of CORVET and HOPS complexes
NCAPD2	9918	non-SMC condensin I complex subunit D2
DBN1	1627	drebrin 1
APOBEC3C	27350	apolipoprotein B mRNA editing enzyme catalytic subunit 3C
PDCD11	22984	programmed cell death 11
MTSS1	9788	MTSS I-BAR domain containing 1
PKM	5315	pyruvate kinase M1/2
TCTN2	79867	tectonic family member 2
RGS10	6001	regulator of G protein signaling 10
CHERP	10523	calcium homeostasis endoplasmic reticulum protein
UPP1	7378	uridine phosphorylase 1
GPX3	2878	glutathione peroxidase 3
APOL3	80833	apolipoprotein L3
FOSL1	8601	FOS like 1, AP-1 transcription factor subunit
