# Supplementary material for: Immune subtyping of lymph node metastasis-negative colorectal cancer reveals biomarkers for prognosis and immunotherapy response
Source: PLoS One. 2025 Sep 24;20(9):e0332915. doi: 10.1371/journal.pone.0332915 (PMC12459767; doi:10.1371/journal.pone.0332915)
Supplement: S2 Table — (XLSX) [file pone.0332915.s002.xlsx]

## Sheet: Table-S2
Supplementary Table-S2: The result of differential expression analysis.
Gene symbol	logFC	adj.P.Val
IGF2	4.70206	1.36507e-15
PRSS2	3.59851	0.00045971
RETNLB	2.36519	1.41407e-06
DEFA6	2.32277	0.0139862
NOTUM	2.17538	0.000691878
CXCL14	1.81794	5.24876e-13
SLC13A2	1.70147	0.00228485
PPFIA4	1.69464	1.31468e-07
RBP2	1.64588	0.00689921
WNT4	1.56594	1.50715e-08
DUOXA2	1.51119	0.0118164
PLA2G12B	1.50618	0.045564
UGT2A3	1.50132	0.0417901
CTHRC1	-1.50146	5.1856e-20
HLA-DQB2	-1.50173	2.65965e-14
CSF3R	-1.50375	2.53508e-11
LAIR1	-1.50392	1.67176e-26
TGFB3	-1.51214	4.93517e-18
OSM	-1.51423	1.44829e-10
CD53	-1.52515	5.5383e-35
LAPTM5	-1.53197	2.8856e-41
GBP1	-1.53211	1.10904e-39
CD300LF	-1.54197	1.04318e-24
MX1	-1.54253	5.24522e-23
HCST	-1.54293	5.29946e-28
CCL19	-1.54502	2.0648e-07
SECTM1	-1.54531	3.23426e-18
CCL3	-1.54567	1.53287e-23
C1orf162	-1.54764	2.72862e-29
HLA-DQB1	-1.54868	4.14439e-18
FN1	-1.55147	3.5666e-12
ADAMTS2	-1.55219	5.61773e-27
ITGAX	-1.55254	3.55025e-31
KRT6B	-1.55691	0.0253865
CTSL	-1.55779	1.32825e-62
IFIT1	-1.55832	2.27679e-13
BST2	-1.55942	6.22581e-17
HLA-DMA	-1.56083	1.25515e-29
MAFB	-1.56593	3.80425e-39
MMP9	-1.56658	1.41524e-15
C3	-1.56807	7.82317e-15
LILRB2	-1.57405	9.96137e-24
GPX3	-1.57576	9.15489e-24
AEBP1	-1.5804	3.3588e-21
GZMA	-1.58083	1.27381e-21
MYH11	-1.5821	5.77477e-09
MMP1	-1.58485	6.30636e-09
HAPLN3	-1.58554	4.63393e-34
SULF1	-1.58651	4.0706e-21
COL1A1	-1.58735	1.5344e-18
PRELP	-1.59131	1.01356e-08
CCL21	-1.59209	1.06843e-11
MGP	-1.59375	1.69271e-18
PRRX1	-1.59746	3.63075e-24
MNDA	-1.60577	8.61551e-28
OAS2	-1.60848	5.89836e-24
IFIT3	-1.61565	4.29755e-38
CD86	-1.61725	1.38465e-34
FBLN2	-1.6219	5.3089e-17
HLA-DRB1	-1.62299	5.34733e-28
TNC	-1.62494	1.22119e-15
HLA-DMB	-1.6276	9.59143e-37
NKG7	-1.62818	5.30745e-24
MEDAG	-1.6289	5.23404e-18
FCER1G	-1.63865	1.03592e-44
PLEK	-1.63999	2.29411e-30
FCGR2A	-1.6404	3.83066e-36
CNN1	-1.64153	1.50132e-12
C3AR1	-1.64435	7.17006e-43
C1QB	-1.64478	3.30756e-31
OSCAR	-1.65153	1.18368e-31
TNFAIP6	-1.65496	2.35187e-21
DPYD	-1.65643	2.09911e-25
FCGR3B	-1.66279	1.26863e-09
TNFSF13B	-1.66536	8.86037e-32
IL4I1	-1.66986	3.19711e-29
FGR	-1.67403	4.90957e-35
HIST1H1C	-1.67653	2.93674e-16
HLA-DRA	-1.67836	7.08356e-29
CCL4	-1.68508	1.20367e-40
PILRA	-1.68765	1.68187e-38
CYBB	-1.69038	6.10164e-39
HLA-DPB1	-1.69724	1.24791e-35
FPR1	-1.69738	2.57615e-19
C1QA	-1.69767	3.12219e-45
NCF2	-1.70755	5.93691e-50
FAP	-1.71284	1.33474e-20
SPOCK1	-1.72525	7.00624e-19
PTGIS	-1.7358	1.71471e-13
CCL5	-1.73863	3.28033e-32
HAVCR2	-1.7425	9.93782e-47
CTSW	-1.74562	9.51121e-26
THBS2	-1.74785	1.62516e-18
FPR3	-1.74816	6.79523e-47
TYMP	-1.75874	1.09621e-36
MS4A4A	-1.76137	2.62279e-41
HLA-DPA1	-1.77193	2.73137e-30
SLAMF8	-1.77517	3.24005e-49
F13A1	-1.77619	3.08843e-17
MMP12	-1.78723	2.33761e-19
SPHK1	-1.80259	1.27854e-27
HLA-DQA1	-1.81127	5.71924e-35
TREM1	-1.82496	4.01418e-18
FNDC1	-1.82609	6.09626e-18
KRT17	-1.83075	6.39203e-07
POSTN	-1.83161	8.79522e-23
CCL13	-1.83519	1.02832e-12
CHRDL2	-1.83689	1.88141e-09
ITGB2	-1.84598	1.38361e-45
COL11A1	-1.86149	1.80264e-18
HLA-DRB5	-1.86205	1.45169e-20
CCDC80	-1.87045	2.80652e-24
RARRES3	-1.88605	1.12314e-30
UBD	-1.90597	6.0605e-24
GZMH	-1.91032	2.43481e-25
GFPT2	-1.9145	2.02295e-21
MFAP5	-1.9232	3.27709e-18
DES	-1.93492	2.53701e-08
CIITA	-1.93629	8.55862e-24
CXCL11	-1.98794	4.89769e-23
ADAM12	-2.00282	3.11119e-23
ITGAM	-2.00314	7.09303e-33
HIST1H2AE	-2.00418	3.4008e-14
CCL8	-2.03276	3.18125e-26
LILRB4	-2.04738	4.89047e-47
CXCL13	-2.05042	8.57125e-20
TREM2	-2.05052	2.56272e-51
GPNMB	-2.06127	1.56253e-49
MSR1	-2.06518	2.57093e-35
COL10A1	-2.06578	1.1402e-15
GBP4	-2.07204	1.98733e-40
AQP9	-2.09266	9.14102e-27
OR2I1P	-2.09339	2.76008e-25
HK3	-2.0961	5.31255e-38
VSIG4	-2.10035	1.61378e-47
GNLY	-2.10269	8.33311e-30
MRC1	-2.11574	8.93243e-34
HLA-DOA	-2.14696	4.45277e-32
FCGR3A	-2.19214	8.64275e-65
CXCL9	-2.19708	2.9874e-32
APOC1	-2.21582	4.73068e-58
CD163	-2.25544	1.72316e-44
OLR1	-2.25778	2.37783e-37
COMP	-2.30141	2.86144e-13
CXCL10	-2.31478	9.39067e-38
SPP1	-2.36552	1.44289e-23
APOE	-2.38041	1.03097e-52
GAS1	-2.38607	1.93181e-27
TFF2	-2.40581	6.10425e-06
S100A8	-2.42461	1.51049e-27
GBP5	-2.44429	9.28128e-34
SFRP2	-2.47881	1.4599e-18
SAA1	-2.52334	4.08384e-17
HIST1H3D	-2.71075	1.31183e-22
MARCO	-2.87835	1.069e-26
IDO1	-2.94857	1.37938e-39
CCL18	-3.01586	4.01716e-53
HIST1H2BG	-3.04698	1.65742e-25
HIST2H2AC	-3.07667	7.6904e-32
HIST1H4H	-3.08148	4.5977e-26
