# Supplementary material for: Immune subtyping of lymph node metastasis-negative colorectal cancer reveals biomarkers for prognosis and immunotherapy response
Source: PLoS One. 2025 Sep 24;20(9):e0332915. doi: 10.1371/journal.pone.0332915 (PMC12459767; doi:10.1371/journal.pone.0332915)
Supplement: S3 Table — (XLSX) [file pone.0332915.s003.xlsx]

## Sheet: Table-S3
Supplementary Table-S3: Functional enrichment analyses of subclass specific genes
ID	Description	BgRatio	pvalue	p.adjust	qvalue	ONTOLOGY	Count	geneID
GO:0034341	response to interferon-gamma	199/18670	1.16075e-21	3.05857e-18	2.31295e-18	BP	24	HLA-DQB2/GBP1/CCL19/CCL3/HLA-DQB1/BST2/CCL21/OAS2/HLA-DRB1/HLA-DRA/CCL4/HLA-DPB1/CCL5/HLA-DPA1/HLA-DQA1/CCL13/HLA-DRB5/UBD/CIITA/CCL8/GBP4/MRC1/GBP5/CCL18
GO:0071346	cellular response to interferon-gamma	180/18670	4.74776e-20	6.25517e-17	4.73027e-17	BP	22	HLA-DQB2/GBP1/CCL19/CCL3/HLA-DQB1/CCL21/OAS2/HLA-DRB1/HLA-DRA/CCL4/HLA-DPB1/CCL5/HLA-DPA1/HLA-DQA1/CCL13/HLA-DRB5/CIITA/CCL8/GBP4/MRC1/GBP5/CCL18
GO:1990266	neutrophil migration	118/18670	8.94933e-20	7.8605e-17	5.94424e-17	BP	19	CSF3R/CCL19/CCL3/CCL21/FCER1G/C3AR1/CCL4/CCL5/SLAMF8/CCL13/ITGB2/CXCL11/CCL8/CXCL13/CXCL9/CXCL10/S100A8/SAA1/CCL18
GO:0030593	neutrophil chemotaxis	104/18670	2.22983e-19	1.4689e-16	1.11081e-16	BP	18	CSF3R/CCL19/CCL3/CCL21/FCER1G/C3AR1/CCL4/CCL5/CCL13/ITGB2/CXCL11/CCL8/CXCL13/CXCL9/CXCL10/S100A8/SAA1/CCL18
GO:0097530	granulocyte migration	141/18670	2.93974e-18	1.54924e-15	1.17156e-15	BP	19	CSF3R/CCL19/CCL3/CCL21/FCER1G/C3AR1/CCL4/CCL5/SLAMF8/CCL13/ITGB2/CXCL11/CCL8/CXCL13/CXCL9/CXCL10/S100A8/SAA1/CCL18
GO:0043062	extracellular structure organization	422/18670	4.27685e-18	1.87825e-15	1.42037e-15	BP	28	PRSS2/FN1/ADAMTS2/ITGAX/CTSL/MMP9/AEBP1/MYH11/MMP1/SULF1/COL1A1/FBLN2/TNC/FAP/MMP12/POSTN/ITGB2/COL11A1/CCDC80/MFAP5/ADAM12/ITGAM/COL10A1/APOC1/COMP/SPP1/APOE/SFRP2
GO:0071621	granulocyte chemotaxis	123/18670	5.18778e-18	1.95283e-15	1.47676e-15	BP	18	CSF3R/CCL19/CCL3/CCL21/FCER1G/C3AR1/CCL4/CCL5/CCL13/ITGB2/CXCL11/CCL8/CXCL13/CXCL9/CXCL10/S100A8/SAA1/CCL18
GO:0030198	extracellular matrix organization	368/18670	1.63808e-17	5.39543e-15	4.08011e-15	BP	26	PRSS2/FN1/ADAMTS2/ITGAX/CTSL/MMP9/AEBP1/MYH11/MMP1/SULF1/COL1A1/FBLN2/TNC/FAP/MMP12/POSTN/ITGB2/COL11A1/CCDC80/MFAP5/ADAM12/ITGAM/COL10A1/COMP/SPP1/SFRP2
GO:0050900	leukocyte migration	499/18670	3.29214e-16	9.63865e-14	7.28891e-14	BP	28	CXCL14/CSF3R/CCL19/CCL3/FN1/ITGAX/MMP1/COL1A1/CCL21/FCER1G/C3AR1/CCL4/CCL5/SLAMF8/TREM1/CCL13/ITGB2/CXCL11/ITGAM/CCL8/CXCL13/TREM2/CXCL9/OLR1/CXCL10/S100A8/SAA1/CCL18
GO:0097529	myeloid leukocyte migration	210/18670	3.72342e-16	9.8112e-14	7.41939e-14	BP	20	CSF3R/CCL19/CCL3/CCL21/FCER1G/C3AR1/CCL4/CCL5/SLAMF8/CCL13/ITGB2/CXCL11/CCL8/CXCL13/TREM2/CXCL9/CXCL10/S100A8/SAA1/CCL18
GO:0030595	leukocyte chemotaxis	224/18670	1.30975e-15	3.13745e-13	2.37259e-13	BP	20	CXCL14/CSF3R/CCL19/CCL3/CCL21/FCER1G/C3AR1/CCL4/CCL5/SLAMF8/CCL13/ITGB2/CXCL11/CCL8/CXCL13/CXCL9/CXCL10/S100A8/SAA1/CCL18
GO:0048247	lymphocyte chemotaxis	64/18670	2.89987e-15	6.36762e-13	4.8153e-13	BP	13	CXCL14/CCL19/CCL3/CCL21/CCL4/CCL5/CCL13/CXCL11/CCL8/CXCL13/CXCL10/SAA1/CCL18
GO:0070098	chemokine-mediated signaling pathway	88/18670	8.86076e-15	1.79601e-12	1.35817e-12	BP	14	CCL19/CCL3/CCL21/CCL4/CCL5/CCL13/CXCL11/CCL8/CXCL13/TREM2/CXCL9/CXCL10/TFF2/CCL18
GO:0019882	antigen processing and presentation	226/18670	2.12825e-14	4.00566e-12	3.02915e-12	BP	19	HLA-DQB2/CCL19/HLA-DQB1/CTSL/HLA-DMA/LILRB2/CCL21/HLA-DRB1/HLA-DMB/FCER1G/HLA-DRA/CYBB/HLA-DPB1/NCF2/HLA-DPA1/HLA-DQA1/HLA-DRB5/TREM2/HLA-DOA
GO:1990868	response to chemokine	97/18670	3.62434e-14	5.96883e-12	4.51373e-12	BP	14	CCL19/CCL3/CCL21/CCL4/CCL5/CCL13/CXCL11/CCL8/CXCL13/TREM2/CXCL9/CXCL10/TFF2/CCL18
GO:1990869	cellular response to chemokine	97/18670	3.62434e-14	5.96883e-12	4.51373e-12	BP	14	CCL19/CCL3/CCL21/CCL4/CCL5/CCL13/CXCL11/CCL8/CXCL13/TREM2/CXCL9/CXCL10/TFF2/CCL18
GO:0002495	antigen processing and presentation of peptide antigen via MHC class II	101/18670	6.47e-14	1.00285e-11	7.58372e-12	BP	14	HLA-DQB2/HLA-DQB1/CTSL/HLA-DMA/HLA-DRB1/HLA-DMB/FCER1G/HLA-DRA/HLA-DPB1/HLA-DPA1/HLA-DQA1/HLA-DRB5/TREM2/HLA-DOA
GO:0002504	antigen processing and presentation of peptide or polysaccharide antigen via MHC class II	102/18670	7.44859e-14	1.09039e-11	8.24572e-12	BP	14	HLA-DQB2/HLA-DQB1/CTSL/HLA-DMA/HLA-DRB1/HLA-DMB/FCER1G/HLA-DRA/HLA-DPB1/HLA-DPA1/HLA-DQA1/HLA-DRB5/TREM2/HLA-DOA
GO:0060326	cell chemotaxis	304/18670	4.36743e-13	6.05694e-11	4.58036e-11	BP	20	CXCL14/CSF3R/CCL19/CCL3/CCL21/FCER1G/C3AR1/CCL4/CCL5/SLAMF8/CCL13/ITGB2/CXCL11/CCL8/CXCL13/CXCL9/CXCL10/S100A8/SAA1/CCL18
GO:0019886	antigen processing and presentation of exogenous peptide antigen via MHC class II	98/18670	9.41432e-13	1.24034e-10	9.37963e-11	BP	13	HLA-DQB2/HLA-DQB1/CTSL/HLA-DMA/HLA-DRB1/HLA-DMB/FCER1G/HLA-DRA/HLA-DPB1/HLA-DPA1/HLA-DQA1/HLA-DRB5/HLA-DOA
GO:0042119	neutrophil activation	498/18670	1.44307e-12	1.81071e-10	1.36929e-10	BP	24	PRSS2/LAIR1/CD53/ITGAX/BST2/MMP9/C3/LILRB2/MNDA/FCER1G/FCGR2A/C3AR1/OSCAR/TNFAIP6/FCGR3B/FGR/CYBB/FPR1/CCL5/ITGB2/ITGAM/HK3/OLR1/S100A8
GO:0048002	antigen processing and presentation of peptide antigen	189/18670	2.42686e-12	2.90672e-10	2.19811e-10	BP	16	HLA-DQB2/HLA-DQB1/CTSL/HLA-DMA/HLA-DRB1/HLA-DMB/FCER1G/HLA-DRA/CYBB/HLA-DPB1/NCF2/HLA-DPA1/HLA-DQA1/HLA-DRB5/TREM2/HLA-DOA
GO:0072676	lymphocyte migration	111/18670	4.81618e-12	5.51767e-10	4.17255e-10	BP	13	CXCL14/CCL19/CCL3/CCL21/CCL4/CCL5/CCL13/CXCL11/CCL8/CXCL13/CXCL10/SAA1/CCL18
GO:0043312	neutrophil degranulation	485/18670	6.15527e-12	6.75797e-10	5.11049e-10	BP	23	PRSS2/LAIR1/CD53/ITGAX/BST2/MMP9/C3/LILRB2/MNDA/FCER1G/FCGR2A/C3AR1/OSCAR/TNFAIP6/FCGR3B/FGR/CYBB/FPR1/ITGB2/ITGAM/HK3/OLR1/S100A8
GO:0002283	neutrophil activation involved in immune response	488/18670	6.9769e-12	7.35365e-10	5.56095e-10	BP	23	PRSS2/LAIR1/CD53/ITGAX/BST2/MMP9/C3/LILRB2/MNDA/FCER1G/FCGR2A/C3AR1/OSCAR/TNFAIP6/FCGR3B/FGR/CYBB/FPR1/ITGB2/ITGAM/HK3/OLR1/S100A8
GO:0045785	positive regulation of cell adhesion	403/18670	9.55337e-12	9.68197e-10	7.32167e-10	BP	21	IGF2/PRSS2/WNT4/CCL19/FN1/LILRB2/CCL21/CD86/FBLN2/HLA-DMB/TNFSF13B/HLA-DPB1/CCL5/HAVCR2/HLA-DPA1/ITGB2/CCDC80/LILRB4/CXCL13/SFRP2/SAA1
GO:0002478	antigen processing and presentation of exogenous peptide antigen	175/18670	1.01673e-11	9.92249e-10	7.50355e-10	BP	15	HLA-DQB2/HLA-DQB1/CTSL/HLA-DMA/HLA-DRB1/HLA-DMB/FCER1G/HLA-DRA/CYBB/HLA-DPB1/NCF2/HLA-DPA1/HLA-DQA1/HLA-DRB5/HLA-DOA
GO:0002446	neutrophil mediated immunity	499/18670	1.09605e-11	1.03146e-09	7.8001e-10	BP	23	PRSS2/LAIR1/CD53/ITGAX/BST2/MMP9/C3/LILRB2/MNDA/FCER1G/FCGR2A/C3AR1/OSCAR/TNFAIP6/FCGR3B/FGR/CYBB/FPR1/ITGB2/ITGAM/HK3/OLR1/S100A8
GO:0019884	antigen processing and presentation of exogenous antigen	182/18670	1.78932e-11	1.62582e-09	1.22947e-09	BP	15	HLA-DQB2/HLA-DQB1/CTSL/HLA-DMA/HLA-DRB1/HLA-DMB/FCER1G/HLA-DRA/CYBB/HLA-DPB1/NCF2/HLA-DPA1/HLA-DQA1/HLA-DRB5/HLA-DOA
GO:0001819	positive regulation of cytokine production	464/18670	1.86169e-11	1.63518e-09	1.23655e-09	BP	22	OSM/CCL19/CCL3/C3/LILRB2/SULF1/MNDA/CD86/FCER1G/C3AR1/FGR/CYBB/HLA-DPB1/HAVCR2/HLA-DPA1/MMP12/SPHK1/POSTN/TREM2/GBP5/SAA1/IDO1
GO:0070663	regulation of leukocyte proliferation	222/18670	2.81535e-11	2.38867e-09	1.80636e-09	BP	16	IGF2/CCL19/BST2/LILRB2/MNDA/CD86/HLA-DMB/TNFSF13B/HLA-DPB1/CCL5/HAVCR2/HLA-DPA1/CCL8/GPNMB/VSIG4/IDO1
GO:0070661	leukocyte proliferation	298/18670	2.90086e-11	2.38867e-09	1.80636e-09	BP	18	IGF2/WNT4/CCL19/BST2/LILRB2/MNDA/CD86/HLA-DMB/TNFSF13B/HLA-DPB1/CCL5/HAVCR2/HLA-DPA1/CCL8/TREM2/GPNMB/VSIG4/IDO1
GO:0050727	regulation of inflammatory response	485/18670	4.38391e-11	3.50049e-09	2.64713e-09	BP	22	DUOXA2/OSM/CCL3/MMP9/C3/FCER1G/C3AR1/C1QB/TNFAIP6/C1QA/PTGIS/CCL5/SLAMF8/SPHK1/TREM2/VSIG4/APOE/S100A8/GBP5/SAA1/IDO1/CCL18
GO:0002548	monocyte chemotaxis	65/18670	9.50702e-11	7.36794e-09	5.57176e-09	BP	10	CCL19/CCL3/CCL21/CCL4/CCL5/SLAMF8/CCL13/CCL8/CXCL10/CCL18
GO:0032103	positive regulation of response to external stimulus	323/18670	1.08915e-10	8.19973e-09	6.20077e-09	BP	18	CXCL14/OSM/CCL19/CCL3/C3/CCL21/FCER1G/C3AR1/CCL4/CCL5/HAVCR2/CXCL13/TREM2/CXCL10/S100A8/GBP5/IDO1/CCL18
GO:0071674	mononuclear cell migration	90/18670	1.39724e-10	1.0227e-08	7.73386e-09	BP	11	CCL19/CCL3/CCL21/C3AR1/CCL4/CCL5/SLAMF8/CCL13/CCL8/CXCL10/CCL18
GO:0060333	interferon-gamma-mediated signaling pathway	91/18670	1.57859e-10	1.12421e-08	8.50148e-09	BP	11	HLA-DQB2/GBP1/HLA-DQB1/OAS2/HLA-DRB1/HLA-DRA/HLA-DPB1/HLA-DPA1/HLA-DQA1/HLA-DRB5/CIITA
GO:0042098	T cell proliferation	184/18670	2.52792e-10	1.75291e-08	1.32558e-08	BP	14	IGF2/WNT4/CCL19/LILRB2/CD86/HLA-DMB/TNFSF13B/HLA-DPB1/CCL5/HAVCR2/HLA-DPA1/GPNMB/VSIG4/IDO1
GO:0042129	regulation of T cell proliferation	156/18670	3.67551e-10	2.45584e-08	1.85715e-08	BP	13	IGF2/CCL19/LILRB2/CD86/HLA-DMB/TNFSF13B/HLA-DPB1/CCL5/HAVCR2/HLA-DPA1/GPNMB/VSIG4/IDO1
GO:0050867	positive regulation of cell activation	394/18670	3.72803e-10	2.45584e-08	1.85715e-08	BP	19	IGF2/CCL19/CCL3/LILRB2/CCL21/CD86/HLA-DMB/FCER1G/PLEK/TNFSF13B/FGR/HLA-DPB1/CCL5/HAVCR2/HLA-DPA1/ITGB2/ITGAM/LILRB4/TREM2
GO:0050670	regulation of lymphocyte proliferation	208/18670	1.26862e-09	8.1532e-08	6.16559e-08	BP	14	IGF2/CCL19/LILRB2/MNDA/CD86/HLA-DMB/TNFSF13B/HLA-DPB1/CCL5/HAVCR2/HLA-DPA1/GPNMB/VSIG4/IDO1
GO:0032944	regulation of mononuclear cell proliferation	209/18670	1.35049e-09	8.4727e-08	6.4072e-08	BP	14	IGF2/CCL19/LILRB2/MNDA/CD86/HLA-DMB/TNFSF13B/HLA-DPB1/CCL5/HAVCR2/HLA-DPA1/GPNMB/VSIG4/IDO1
GO:1901623	regulation of lymphocyte chemotaxis	27/18670	1.39028e-09	8.51953e-08	6.44261e-08	BP	7	CXCL14/CCL3/CCL21/CCL4/CCL5/CXCL13/CXCL10
GO:0002696	positive regulation of leukocyte activation	380/18670	1.48783e-09	8.91006e-08	6.73794e-08	BP	18	IGF2/CCL19/CCL3/LILRB2/CCL21/CD86/HLA-DMB/FCER1G/TNFSF13B/FGR/HLA-DPB1/CCL5/HAVCR2/HLA-DPA1/ITGB2/ITGAM/LILRB4/TREM2
GO:0007159	leukocyte cell-cell adhesion	337/18670	1.69924e-09	9.94998e-08	7.52434e-08	BP	17	IGF2/CCL19/LILRB2/CCL21/CD86/HLA-DMB/TNFSF13B/HLA-DPB1/CCL5/HAVCR2/HLA-DPA1/ITGB2/LILRB4/GPNMB/VSIG4/S100A8/IDO1
GO:0032963	collagen metabolic process	115/18670	2.01587e-09	1.15475e-07	8.73238e-08	BP	11	PRSS2/WNT4/TGFB3/ADAMTS2/CTSL/MMP9/MMP1/COL1A1/FAP/MMP12/CIITA
GO:1903037	regulation of leukocyte cell-cell adhesion	304/18670	2.87482e-09	1.61173e-07	1.21882e-07	BP	16	IGF2/CCL19/LILRB2/CCL21/CD86/HLA-DMB/TNFSF13B/HLA-DPB1/CCL5/HAVCR2/HLA-DPA1/ITGB2/LILRB4/GPNMB/VSIG4/IDO1
GO:0022407	regulation of cell-cell adhesion	403/18670	3.75663e-09	2.06224e-07	1.5595e-07	BP	18	IGF2/WNT4/CCL19/LILRB2/CCL21/CD86/HLA-DMB/TNFSF13B/HLA-DPB1/CCL5/HAVCR2/HLA-DPA1/ITGB2/LILRB4/CXCL13/GPNMB/VSIG4/IDO1
GO:0006959	humoral immune response	356/18670	3.88173e-09	2.08742e-07	1.57854e-07	BP	17	PRSS2/DEFA6/HLA-DQB1/C3/C3AR1/C1QB/C1QA/TREM1/CCL13/CXCL11/CXCL13/TREM2/VSIG4/GNLY/CXCL9/CXCL10/S100A8
GO:0042102	positive regulation of T cell proliferation	95/18670	4.37747e-09	2.30693e-07	1.74454e-07	BP	10	IGF2/CCL19/LILRB2/CD86/HLA-DMB/TNFSF13B/HLA-DPB1/CCL5/HAVCR2/HLA-DPA1
GO:0050863	regulation of T cell activation	314/18670	4.5678e-09	2.36003e-07	1.78469e-07	BP	16	IGF2/CCL19/LILRB2/CCL21/CD86/HLA-DMB/TNFSF13B/HLA-DPB1/CCL5/HAVCR2/HLA-DPA1/LILRB4/GPNMB/VSIG4/HLA-DOA/IDO1
GO:0046651	lymphocyte proliferation	272/18670	4.91617e-09	2.49118e-07	1.88387e-07	BP	15	IGF2/WNT4/CCL19/LILRB2/MNDA/CD86/HLA-DMB/TNFSF13B/HLA-DPB1/CCL5/HAVCR2/HLA-DPA1/GPNMB/VSIG4/IDO1
GO:0002683	negative regulation of immune system process	463/18670	5.37427e-09	2.64915e-07	2.00334e-07	BP	19	TGFB3/GBP1/CD300LF/CCL3/BST2/MAFB/LILRB2/CCL21/MNDA/CD86/FCER1G/HAVCR2/SLAMF8/MMP12/LILRB4/GPNMB/VSIG4/HLA-DOA/IDO1
GO:0032943	mononuclear cell proliferation	274/18670	5.42901e-09	2.64915e-07	2.00334e-07	BP	15	IGF2/WNT4/CCL19/LILRB2/MNDA/CD86/HLA-DMB/TNFSF13B/HLA-DPB1/CCL5/HAVCR2/HLA-DPA1/GPNMB/VSIG4/IDO1
GO:0042110	T cell activation	464/18670	5.5661e-09	2.66667e-07	2.01658e-07	BP	19	IGF2/WNT4/CCL19/MAFB/LILRB2/CCL21/CD86/HLA-DMB/FCER1G/TNFSF13B/HLA-DPB1/CCL5/HAVCR2/HLA-DPA1/LILRB4/GPNMB/VSIG4/HLA-DOA/IDO1
GO:0002687	positive regulation of leukocyte migration	128/18670	6.31095e-09	2.96953e-07	2.24561e-07	BP	11	CXCL14/CCL19/CCL3/CCL21/C3AR1/CCL4/CCL5/CCL8/CXCL13/TREM2/CXCL10
GO:0140131	positive regulation of lymphocyte chemotaxis	21/18670	1.14802e-08	5.30706e-07	4.01329e-07	BP	6	CXCL14/CCL3/CCL21/CCL4/CCL5/CXCL13
GO:0097242	amyloid-beta clearance	36/18670	1.23075e-08	5.59143e-07	4.22834e-07	BP	7	C3/ITGB2/ITGAM/TREM2/MSR1/APOE/MARCO
GO:0098883	synapse pruning	11/18670	1.34536e-08	6.00851e-07	4.54374e-07	BP	5	C3/C1QB/C1QA/ITGAM/TREM2
GO:0070665	positive regulation of leukocyte proliferation	139/18670	1.50331e-08	6.51337e-07	4.92552e-07	BP	11	IGF2/CCL19/BST2/LILRB2/CD86/HLA-DMB/TNFSF13B/HLA-DPB1/CCL5/HAVCR2/HLA-DPA1
GO:2000403	positive regulation of lymphocyte migration	37/18670	1.50784e-08	6.51337e-07	4.92552e-07	BP	7	CXCL14/CCL3/CCL21/CCL4/CCL5/CXCL13/CXCL10
GO:0022409	positive regulation of cell-cell adhesion	255/18670	1.73635e-08	7.37948e-07	5.58049e-07	BP	14	IGF2/CCL19/LILRB2/CCL21/CD86/HLA-DMB/TNFSF13B/HLA-DPB1/CCL5/HAVCR2/HLA-DPA1/ITGB2/LILRB4/CXCL13
GO:0070372	regulation of ERK1 and ERK2 cascade	300/18670	1.83437e-08	7.56998e-07	5.72455e-07	BP	15	GBP1/CCL19/CCL3/FN1/CCL21/CCL4/CCL5/HAVCR2/CCL13/CCL8/TREM2/GPNMB/APOE/MARCO/CCL18
GO:0070374	positive regulation of ERK1 and ERK2 cascade	215/18670	1.83863e-08	7.56998e-07	5.72455e-07	BP	13	CCL19/CCL3/CCL21/CCL4/CCL5/HAVCR2/CCL13/CCL8/TREM2/GPNMB/APOE/MARCO/CCL18
GO:1903039	positive regulation of leukocyte cell-cell adhesion	218/18670	2.16828e-08	8.78986e-07	6.64704e-07	BP	13	IGF2/CCL19/LILRB2/CCL21/CD86/HLA-DMB/TNFSF13B/HLA-DPB1/CCL5/HAVCR2/HLA-DPA1/ITGB2/LILRB4
GO:0002688	regulation of leukocyte chemotaxis	114/18670	2.59156e-08	1.03466e-06	7.82428e-07	BP	10	CXCL14/CCL19/CCL3/CCL21/C3AR1/CCL4/CCL5/SLAMF8/CXCL13/CXCL10
GO:0002697	regulation of immune effector process	458/18670	2.71543e-08	1.06793e-06	8.0759e-07	BP	18	TGFB3/CCL19/IFIT1/BST2/C3/CD86/HLA-DMB/FCER1G/C3AR1/C1QB/FGR/C1QA/HAVCR2/SLAMF8/MMP12/ITGB2/ITGAM/VSIG4
GO:0002690	positive regulation of leukocyte chemotaxis	87/18670	3.11152e-08	1.20571e-06	9.11782e-07	BP	9	CXCL14/CCL19/CCL3/CCL21/C3AR1/CCL4/CCL5/CXCL13/CXCL10
GO:0070371	ERK1 and ERK2 cascade	317/18670	3.80881e-08	1.45452e-06	1.09993e-06	BP	15	GBP1/CCL19/CCL3/FN1/CCL21/CCL4/CCL5/HAVCR2/CCL13/CCL8/TREM2/GPNMB/APOE/MARCO/CCL18
GO:0002429	immune response-activating cell surface receptor signaling pathway	473/18670	4.43018e-08	1.66765e-06	1.2611e-06	BP	18	HLA-DQB2/GBP1/HLA-DQB1/MNDA/HLA-DRB1/FCER1G/FCGR2A/C3AR1/FGR/HLA-DRA/HLA-DPB1/FPR1/FPR3/HLA-DPA1/HLA-DQA1/HLA-DRB5/LILRB4/FCGR3A
GO:0002685	regulation of leukocyte migration	196/18670	5.78462e-08	2.14683e-06	1.62347e-06	BP	12	CXCL14/CCL19/CCL3/CCL21/C3AR1/CCL4/CCL5/SLAMF8/CCL8/CXCL13/TREM2/CXCL10
GO:0051249	regulation of lymphocyte activation	485/18670	6.46512e-08	2.36606e-06	1.78925e-06	BP	18	IGF2/CCL19/LILRB2/CCL21/MNDA/CD86/HLA-DMB/TNFSF13B/HLA-DPB1/CCL5/HAVCR2/HLA-DPA1/SLAMF8/LILRB4/GPNMB/VSIG4/HLA-DOA/IDO1
GO:0010818	T cell chemotaxis	28/18670	7.61169e-08	2.74751e-06	2.07771e-06	BP	6	CCL3/CCL21/CCL5/CXCL11/CXCL13/CXCL10
GO:0050870	positive regulation of T cell activation	202/18670	8.05747e-08	2.86911e-06	2.16967e-06	BP	12	IGF2/CCL19/LILRB2/CCL21/CD86/HLA-DMB/TNFSF13B/HLA-DPB1/CCL5/HAVCR2/HLA-DPA1/LILRB4
GO:0030574	collagen catabolic process	47/18670	8.61693e-08	3.02741e-06	2.28938e-06	BP	7	PRSS2/ADAMTS2/CTSL/MMP9/MMP1/FAP/MMP12
GO:0050671	positive regulation of lymphocyte proliferation	130/18670	9.10037e-08	3.15519e-06	2.38601e-06	BP	10	IGF2/CCL19/LILRB2/CD86/HLA-DMB/TNFSF13B/HLA-DPB1/CCL5/HAVCR2/HLA-DPA1
GO:0032946	positive regulation of mononuclear cell proliferation	131/18670	9.78584e-08	3.34879e-06	2.53241e-06	BP	10	IGF2/CCL19/LILRB2/CD86/HLA-DMB/TNFSF13B/HLA-DPB1/CCL5/HAVCR2/HLA-DPA1
GO:0045088	regulation of innate immune response	452/18670	1.27496e-07	4.30707e-06	3.25708e-06	BP	17	CD300LF/CTSL/MNDA/FCER1G/FGR/CCL5/HAVCR2/SLAMF8/MMP12/ITGB2/ITGAM/TREM2/VSIG4/APOE/S100A8/GBP5/MARCO
GO:0050921	positive regulation of chemotaxis	135/18670	1.30041e-07	4.33743e-06	3.28004e-06	BP	10	CXCL14/CCL19/CCL3/CCL21/C3AR1/CCL4/CCL5/CXCL13/TREM2/CXCL10
GO:0071219	cellular response to molecule of bacterial origin	212/18670	1.36584e-07	4.49874e-06	3.40202e-06	BP	12	DEFA6/CCL3/LILRB2/CD86/CCL5/HAVCR2/CXCL11/CXCL13/TREM2/MRC1/CXCL9/CXCL10
GO:0070664	negative regulation of leukocyte proliferation	78/18670	1.99284e-07	6.48288e-06	4.90246e-06	BP	8	LILRB2/MNDA/CD86/HAVCR2/CCL8/GPNMB/VSIG4/IDO1
GO:0002526	acute inflammatory response	220/18670	2.04122e-07	6.55928e-06	4.96024e-06	BP	12	OSM/FN1/C3/FCER1G/C3AR1/C1QB/C1QA/TREM1/VSIG4/CD163/S100A8/SAA1
GO:0034612	response to tumor necrosis factor	312/18670	2.12333e-07	6.74094e-06	5.09761e-06	BP	14	GBP1/CCL19/CCL3/COL1A1/CCL21/TNFSF13B/CCL4/CCL5/SPHK1/POSTN/CCL13/UBD/CCL8/CCL18
GO:0009615	response to virus	326/18670	3.61495e-07	1.13397e-05	8.57531e-06	BP	14	GBP1/MX1/CCL19/IFIT1/BST2/OAS2/IFIT3/FGR/CCL4/CCL5/MMP12/CCL8/CXCL9/CXCL10
GO:0032496	response to lipopolysaccharide	330/18670	4.18729e-07	1.29806e-05	9.81615e-06	BP	14	DEFA6/CCL3/LILRB2/CD86/CCL5/HAVCR2/CXCL11/CXCL13/TREM2/MRC1/CXCL9/CXCL10/S100A8/IDO1
GO:0002577	regulation of antigen processing and presentation	20/18670	4.26054e-07	1.30541e-05	9.87174e-06	BP	5	CCL19/LILRB2/CCL21/TREM2/HLA-DOA
GO:0071216	cellular response to biotic stimulus	236/18670	4.34111e-07	1.31481e-05	9.94281e-06	BP	12	DEFA6/CCL3/LILRB2/CD86/CCL5/HAVCR2/CXCL11/CXCL13/TREM2/MRC1/CXCL9/CXCL10
GO:0048245	eosinophil chemotaxis	21/18670	5.55609e-07	1.66367e-05	1.2581e-05	BP	5	CCL3/CCL4/CCL5/CCL13/CCL8
GO:0007162	negative regulation of cell adhesion	289/18670	5.71996e-07	1.69349e-05	1.28065e-05	BP	13	GBP1/LILRB2/COL1A1/CCL21/CD86/TNC/SPOCK1/HAVCR2/MMP12/POSTN/GPNMB/VSIG4/IDO1
GO:0019730	antimicrobial humoral response	122/18670	5.8401e-07	1.70985e-05	1.29302e-05	BP	9	PRSS2/DEFA6/CCL13/CXCL11/CXCL13/GNLY/CXCL9/CXCL10/S100A8
GO:0071356	cellular response to tumor necrosis factor	291/18670	6.18364e-07	1.79054e-05	1.35403e-05	BP	13	GBP1/CCL19/CCL3/COL1A1/CCL21/TNFSF13B/CCL4/CCL5/SPHK1/POSTN/CCL13/CCL8/CCL18
GO:0002237	response to molecule of bacterial origin	343/18670	6.65387e-07	1.90575e-05	1.44116e-05	BP	14	DEFA6/CCL3/LILRB2/CD86/CCL5/HAVCR2/CXCL11/CXCL13/TREM2/MRC1/CXCL9/CXCL10/S100A8/IDO1
GO:2000401	regulation of lymphocyte migration	63/18670	6.81428e-07	1.93071e-05	1.46004e-05	BP	7	CXCL14/CCL3/CCL21/CCL4/CCL5/CXCL13/CXCL10
GO:0001503	ossification	398/18670	7.1443e-07	2.00268e-05	1.51446e-05	BP	15	IGF2/WNT4/CTHRC1/TGFB3/CCL3/COL1A1/MGP/TNC/FGR/CHRDL2/COL11A1/GPNMB/COMP/SPP1/SFRP2
GO:0071222	cellular response to lipopolysaccharide	205/18670	7.87148e-07	2.1833e-05	1.65105e-05	BP	11	DEFA6/CCL3/LILRB2/CD86/CCL5/HAVCR2/CXCL11/CXCL13/MRC1/CXCL9/CXCL10
GO:0042116	macrophage activation	95/18670	9.21622e-07	2.52966e-05	1.91297e-05	BP	8	CCL3/C1QA/HAVCR2/SPHK1/ITGB2/ITGAM/TREM2/VSIG4
GO:0035747	natural killer cell chemotaxis	11/18670	1.23099e-06	3.34398e-05	2.52878e-05	BP	4	CXCL14/CCL3/CCL4/CCL5
GO:0050920	regulation of chemotaxis	217/18670	1.3774e-06	3.70353e-05	2.80067e-05	BP	11	CXCL14/CCL19/CCL3/CCL21/C3AR1/CCL4/CCL5/SLAMF8/CXCL13/TREM2/CXCL10
GO:0072677	eosinophil migration	25/18670	1.4138e-06	3.763e-05	2.84565e-05	BP	5	CCL3/CCL4/CCL5/CCL13/CCL8
GO:1901342	regulation of vasculature development	422/18670	1.48293e-06	3.90753e-05	2.95494e-05	BP	15	WNT4/ITGAX/C3/SULF1/C3AR1/CYBB/PTGIS/THBS2/SPHK1/ITGB2/ADAM12/CXCL13/GPNMB/CXCL10/SFRP2
GO:0006898	receptor-mediated endocytosis	316/18670	1.55628e-06	4.0602e-05	3.0704e-05	BP	13	CCL19/C3/CCL21/FCER1G/ITGB2/ITGAM/MSR1/MRC1/APOC1/CD163/APOE/SAA1/MARCO
GO:0071347	cellular response to interleukin-1	179/18670	1.76519e-06	4.51694e-05	3.41578e-05	BP	10	GBP1/CCL19/CCL3/CCL21/CCL4/PTGIS/CCL5/CCL13/CCL8/CCL18
GO:0051047	positive regulation of secretion	428/18670	1.76563e-06	4.51694e-05	3.41578e-05	BP	15	TGFB3/OSM/CCL19/CCL3/FCER1G/FGR/HAVCR2/MMP12/POSTN/ITGB2/ITGAM/TREM2/SPP1/S100A8/SAA1
GO:0032945	negative regulation of mononuclear cell proliferation	73/18670	1.87758e-06	4.66737e-05	3.52954e-05	BP	7	LILRB2/MNDA/CD86/HAVCR2/GPNMB/VSIG4/IDO1
GO:0050672	negative regulation of lymphocyte proliferation	73/18670	1.87758e-06	4.66737e-05	3.52954e-05	BP	7	LILRB2/MNDA/CD86/HAVCR2/GPNMB/VSIG4/IDO1
GO:0061844	antimicrobial humoral immune response mediated by antimicrobial peptide	73/18670	1.87758e-06	4.66737e-05	3.52954e-05	BP	7	DEFA6/CCL13/CXCL11/CXCL13/GNLY/CXCL9/CXCL10
GO:0072503	cellular divalent inorganic cation homeostasis	493/18670	2.12919e-06	5.24338e-05	3.96513e-05	BP	16	CCL19/CCL3/CCL21/C3AR1/FPR1/CCL5/FPR3/CCL13/CXCL11/CCL8/CXCL13/CXCL9/CXCL10/APOE/S100A8/SAA1
GO:0001774	microglial cell activation	48/18670	2.17409e-06	5.2557e-05	3.97445e-05	BP	6	CCL3/C1QA/SPHK1/ITGB2/ITGAM/TREM2
GO:0002269	leukocyte activation involved in inflammatory response	48/18670	2.17409e-06	5.2557e-05	3.97445e-05	BP	6	CCL3/C1QA/SPHK1/ITGB2/ITGAM/TREM2
GO:0150076	neuroinflammatory response	75/18670	2.25699e-06	5.40651e-05	4.0885e-05	BP	7	CCL3/MMP9/C1QA/SPHK1/ITGB2/ITGAM/TREM2
GO:0045765	regulation of angiogenesis	383/18670	2.44207e-06	5.79716e-05	4.38391e-05	BP	14	ITGAX/C3/SULF1/C3AR1/CYBB/PTGIS/THBS2/SPHK1/ITGB2/ADAM12/CXCL13/GPNMB/CXCL10/SFRP2
GO:0050663	cytokine secretion	240/18670	3.6587e-06	8.60774e-05	6.50932e-05	BP	11	OSM/GBP1/CCL19/CCL3/FN1/FGR/HAVCR2/MMP12/POSTN/GBP5/SAA1
GO:0050729	positive regulation of inflammatory response	153/18670	3.86897e-06	8.94083e-05	6.76121e-05	BP	9	OSM/CCL3/C3/FCER1G/TREM2/S100A8/GBP5/IDO1/CCL18
GO:0032612	interleukin-1 production	115/18670	3.92143e-06	8.94083e-05	6.76121e-05	BP	8	CCL19/CCL3/MNDA/HAVCR2/SPHK1/TREM2/GBP5/SAA1
GO:1903532	positive regulation of secretion by cell	399/18670	3.92186e-06	8.94083e-05	6.76121e-05	BP	14	TGFB3/OSM/CCL19/CCL3/FCER1G/FGR/HAVCR2/MMP12/POSTN/ITGB2/ITGAM/TREM2/SPP1/SAA1
GO:1905517	macrophage migration	53/18670	3.936e-06	8.94083e-05	6.76121e-05	BP	6	CCL3/C3AR1/CCL5/SLAMF8/TREM2/SAA1
GO:0006874	cellular calcium ion homeostasis	458/18670	4.04236e-06	9.10395e-05	6.88456e-05	BP	15	CCL19/CCL3/CCL21/C3AR1/FPR1/CCL5/FPR3/CCL13/CXCL11/CCL8/CXCL13/CXCL9/CXCL10/APOE/SAA1
GO:0002888	positive regulation of myeloid leukocyte mediated immunity	31/18670	4.35028e-06	9.71441e-05	7.3462e-05	BP	5	C3/FCER1G/FGR/ITGB2/ITGAM
GO:0030199	collagen fibril organization	54/18670	4.39905e-06	9.74076e-05	7.36613e-05	BP	6	ADAMTS2/AEBP1/COL1A1/COL11A1/COMP/SFRP2
GO:0050852	T cell receptor signaling pathway	202/18670	5.21118e-06	0.000114429	8.6533e-05	BP	10	HLA-DQB2/GBP1/HLA-DQB1/HLA-DRB1/HLA-DRA/HLA-DPB1/HLA-DPA1/HLA-DQA1/HLA-DRB5/LILRB4
GO:0055074	calcium ion homeostasis	471/18670	5.66652e-06	0.000123399	9.33164e-05	BP	15	CCL19/CCL3/CCL21/C3AR1/FPR1/CCL5/FPR3/CCL13/CXCL11/CCL8/CXCL13/CXCL9/CXCL10/APOE/SAA1
GO:0070555	response to interleukin-1	207/18670	6.46881e-06	0.000139038	0.000105143	BP	10	GBP1/CCL19/CCL3/CCL21/CCL4/PTGIS/CCL5/CCL13/CCL8/CCL18
GO:0031214	biomineral tissue development	163/18670	6.4902e-06	0.000139038	0.000105143	BP	9	WNT4/TGFB3/CCL3/COL1A1/MGP/FGR/GPNMB/COMP/SPP1
GO:0061900	glial cell activation	58/18670	6.71555e-06	0.000142705	0.000107916	BP	6	CCL3/C1QA/SPHK1/ITGB2/ITGAM/TREM2
GO:0050707	regulation of cytokine secretion	210/18670	7.34308e-06	0.000154792	0.000117056	BP	10	OSM/GBP1/CCL19/CCL3/FN1/FGR/HAVCR2/MMP12/POSTN/SAA1
GO:0042130	negative regulation of T cell proliferation	59/18670	7.42695e-06	0.000155318	0.000117454	BP	6	LILRB2/CD86/HAVCR2/GPNMB/VSIG4/IDO1
GO:0006909	phagocytosis	369/18670	8.44298e-06	0.000175175	0.00013247	BP	13	CD300LF/C3/FCER1G/FCGR2A/FGR/NCF2/SPHK1/ITGB2/ITGAM/TREM2/MSR1/FCGR3A/MARCO
GO:0010819	regulation of T cell chemotaxis	17/18670	8.55279e-06	0.000176067	0.000133145	BP	4	CCL21/CCL5/CXCL13/CXCL10
GO:0010810	regulation of cell-substrate adhesion	215/18670	9.02797e-06	0.000184409	0.000139453	BP	10	WNT4/GBP1/FN1/COL1A1/CCL21/FBLN2/SPOCK1/MMP12/POSTN/CCDC80
GO:0002791	regulation of peptide secretion	500/18670	1.15471e-05	0.000234052	0.000176994	BP	15	TGFB3/OSM/GBP1/CCL19/CCL3/FN1/FGR/CCL5/HAVCR2/MMP12/POSTN/TREM2/APOE/S100A8/SAA1
GO:0048246	macrophage chemotaxis	38/18670	1.22864e-05	0.000247134	0.000186887	BP	5	CCL3/C3AR1/CCL5/SLAMF8/SAA1
GO:0072678	T cell migration	65/18670	1.309e-05	0.000261305	0.000197603	BP	6	CCL3/CCL21/CCL5/CXCL11/CXCL13/CXCL10
GO:0002544	chronic inflammatory response	19/18670	1.37568e-05	0.000272549	0.000206106	BP	4	CCL5/CXCL13/S100A8/IDO1
GO:1905521	regulation of macrophage migration	39/18670	1.4003e-05	0.000275357	0.00020823	BP	5	CCL3/C3AR1/CCL5/SLAMF8/TREM2
GO:0048525	negative regulation of viral process	99/18670	1.44328e-05	0.000281706	0.000213031	BP	7	MX1/CCL3/IFIT1/BST2/CCL4/CCL5/CCL8
GO:0051251	positive regulation of lymphocyte activation	334/18670	1.56529e-05	0.000303274	0.000229341	BP	12	IGF2/CCL19/LILRB2/CCL21/CD86/HLA-DMB/TNFSF13B/HLA-DPB1/CCL5/HAVCR2/HLA-DPA1/LILRB4
GO:0050715	positive regulation of cytokine secretion	139/18670	1.58899e-05	0.000305619	0.000231114	BP	8	OSM/CCL19/CCL3/FGR/HAVCR2/MMP12/POSTN/SAA1
GO:0033630	positive regulation of cell adhesion mediated by integrin	20/18670	1.70894e-05	0.000323962	0.000244985	BP	4	CCL21/CCL5/CXCL13/SFRP2
GO:1905523	positive regulation of macrophage migration	20/18670	1.70894e-05	0.000323962	0.000244985	BP	4	CCL3/C3AR1/CCL5/TREM2
GO:0032652	regulation of interleukin-1 production	103/18670	1.87055e-05	0.000352065	0.000266238	BP	7	CCL19/CCL3/MNDA/HAVCR2/SPHK1/TREM2/SAA1
GO:0002793	positive regulation of peptide secretion	288/18670	2.04058e-05	0.000381342	0.000288377	BP	11	TGFB3/OSM/CCL19/CCL3/FGR/HAVCR2/MMP12/POSTN/TREM2/S100A8/SAA1
GO:0050708	regulation of protein secretion	472/18670	2.59814e-05	0.00048212	0.000364587	BP	14	TGFB3/OSM/GBP1/CCL19/CCL3/FN1/FGR/CCL5/HAVCR2/MMP12/POSTN/TREM2/APOE/SAA1
GO:0050866	negative regulation of cell activation	199/18670	3.19705e-05	0.000589106	0.000445492	BP	9	CD300LF/LILRB2/MNDA/CD86/HAVCR2/GPNMB/VSIG4/APOE/IDO1
GO:2000107	negative regulation of leukocyte apoptotic process	47/18670	3.54407e-05	0.000648515	0.000490418	BP	5	CCL19/CCL21/FCER1G/CCL5/IDO1
GO:0030282	bone mineralization	114/18670	3.61118e-05	0.000655359	0.000495594	BP	7	WNT4/TGFB3/CCL3/MGP/FGR/GPNMB/COMP
GO:0002407	dendritic cell chemotaxis	24/18670	3.65608e-05	0.000655359	0.000495594	BP	4	CCL19/CCL21/CCL5/SLAMF8
GO:0043302	positive regulation of leukocyte degranulation	24/18670	3.65608e-05	0.000655359	0.000495594	BP	4	FCER1G/FGR/ITGB2/ITGAM
GO:0002573	myeloid leukocyte differentiation	204/18670	3.88235e-05	0.000686576	0.0005192	BP	9	CCL19/CCL3/MAFB/MMP9/FCER1G/OSCAR/UBD/LILRB4/TREM2
GO:0045766	positive regulation of angiogenesis	204/18670	3.88235e-05	0.000686576	0.0005192	BP	9	ITGAX/C3/C3AR1/CYBB/PTGIS/SPHK1/ITGB2/ADAM12/SFRP2
GO:0022617	extracellular matrix disassembly	80/18670	4.31684e-05	0.000758324	0.000573458	BP	6	PRSS2/CTSL/MMP9/MMP1/FAP/MMP12
GO:0006911	phagocytosis, engulfment	118/18670	4.50596e-05	0.000786306	0.000594618	BP	7	C3/FCER1G/ITGB2/ITGAM/TREM2/MSR1/MARCO
GO:0050851	antigen receptor-mediated signaling pathway	316/18670	4.76385e-05	0.000825838	0.000624513	BP	11	HLA-DQB2/GBP1/HLA-DQB1/MNDA/HLA-DRB1/HLA-DRA/HLA-DPB1/HLA-DPA1/HLA-DQA1/HLA-DRB5/LILRB4
GO:0051702	interaction with symbiont	82/18670	4.96488e-05	0.00085369	0.000645575	BP	6	CCL3/FN1/CCL4/CCL5/CCL8/APOE
GO:1903555	regulation of tumor necrosis factor superfamily cytokine production	163/18670	4.98931e-05	0.00085369	0.000645575	BP	8	CCL19/CCL3/CD86/FCER1G/CYBB/HAVCR2/TREM2/GPNMB
GO:0007204	positive regulation of cytosolic calcium ion concentration	319/18670	5.18777e-05	0.000880054	0.000665512	BP	11	CCL19/CCL3/CCL21/C3AR1/FPR1/FPR3/CXCL11/CXCL13/CXCL9/CXCL10/SAA1
GO:0035821	modification of morphology or physiology of other organism	164/18670	5.21019e-05	0.000880054	0.000665512	BP	8	DEFA6/CCL3/CCL4/CCL5/CCL13/CCL8/GNLY/APOE
GO:0045089	positive regulation of innate immune response	381/18670	5.65836e-05	0.000949667	0.000718154	BP	12	CD300LF/CTSL/MNDA/FCER1G/CCL5/HAVCR2/MMP12/ITGB2/ITGAM/S100A8/GBP5/MARCO
GO:2000425	regulation of apoptotic cell clearance	10/18670	5.73742e-05	0.000956842	0.00072358	BP	3	CD300LF/C3/TREM2
GO:0036336	dendritic cell migration	27/18670	5.92706e-05	0.000981432	0.000742175	BP	4	CCL19/CCL21/CCL5/SLAMF8
GO:0050714	positive regulation of protein secretion	268/18670	5.95936e-05	0.000981432	0.000742175	BP	10	TGFB3/OSM/CCL19/CCL3/FGR/HAVCR2/MMP12/POSTN/TREM2/SAA1
GO:0071706	tumor necrosis factor superfamily cytokine production	168/18670	6.17697e-05	0.00101095	0.000764498	BP	8	CCL19/CCL3/CD86/FCER1G/CYBB/HAVCR2/TREM2/GPNMB
GO:0006968	cellular defense response	53/18670	6.38014e-05	0.00103776	0.00078477	BP	5	LILRB2/MNDA/NCF2/GNLY/CXCL9
GO:0043901	negative regulation of multi-organism process	171/18670	6.99623e-05	0.00113098	0.00085527	BP	8	MX1/CCL3/IFIT1/BST2/CCL4/CCL5/HAVCR2/CCL8
GO:0099024	plasma membrane invagination	127/18670	7.19471e-05	0.00115598	0.000874171	BP	7	C3/FCER1G/ITGB2/ITGAM/TREM2/MSR1/MARCO
GO:1903557	positive regulation of tumor necrosis factor superfamily cytokine production	88/18670	7.38837e-05	0.0011799	0.000892261	BP	6	CCL19/CCL3/CD86/FCER1G/CYBB/HAVCR2
GO:0002576	platelet degranulation	128/18670	7.56068e-05	0.00119765	0.000905682	BP	7	IGF2/TGFB3/FN1/FCER1G/PLEK/CTSW/F13A1
GO:0002886	regulation of myeloid leukocyte mediated immunity	55/18670	7.63586e-05	0.00119765	0.000905682	BP	5	C3/FCER1G/FGR/ITGB2/ITGAM
GO:0043030	regulation of macrophage activation	55/18670	7.63586e-05	0.00119765	0.000905682	BP	5	CCL3/HAVCR2/SPHK1/TREM2/VSIG4
GO:0060142	regulation of syncytium formation by plasma membrane fusion	29/18670	7.92241e-05	0.00123096	0.000930876	BP	4	CD53/TREM2/CXCL9/CXCL10
GO:1903038	negative regulation of leukocyte cell-cell adhesion	129/18670	7.9417e-05	0.00123096	0.000930876	BP	7	LILRB2/CCL21/CD86/HAVCR2/GPNMB/VSIG4/IDO1
GO:0002695	negative regulation of leukocyte activation	175/18670	8.22727e-05	0.00126161	0.000954054	BP	8	CD300LF/LILRB2/MNDA/CD86/HAVCR2/GPNMB/VSIG4/IDO1
GO:0001649	osteoblast differentiation	225/18670	8.27938e-05	0.00126161	0.000954054	BP	9	IGF2/WNT4/CTHRC1/CCL3/COL1A1/TNC/GPNMB/SPP1/SFRP2
GO:0000768	syncytium formation by plasma membrane fusion	56/18670	8.33097e-05	0.00126161	0.000954054	BP	5	CD53/ADAM12/TREM2/CXCL9/CXCL10
GO:0140253	cell-cell fusion	56/18670	8.33097e-05	0.00126161	0.000954054	BP	5	CD53/ADAM12/TREM2/CXCL9/CXCL10
GO:0030100	regulation of endocytosis	281/18670	8.83449e-05	0.00133022	0.00100594	BP	10	CD300LF/CCL19/C3/CCL21/FCER1G/FGR/SPHK1/TREM2/APOC1/APOE
GO:1904018	positive regulation of vasculature development	230/18670	9.79128e-05	0.00146591	0.00110855	BP	9	ITGAX/C3/C3AR1/CYBB/PTGIS/SPHK1/ITGB2/ADAM12/SFRP2
GO:0006949	syncytium formation	58/18670	9.86641e-05	0.00146881	0.00111074	BP	5	CD53/ADAM12/TREM2/CXCL9/CXCL10
GO:2000406	positive regulation of T cell migration	31/18670	0.000103662	0.00153035	0.00115727	BP	4	CCL21/CCL5/CXCL13/CXCL10
GO:0043922	negative regulation by host of viral transcription	12/18670	0.000103959	0.00153035	0.00115727	BP	3	CCL3/CCL4/CCL5
GO:0010324	membrane invagination	135/18670	0.000105709	0.00154747	0.00117022	BP	7	C3/FCER1G/ITGB2/ITGAM/TREM2/MSR1/MARCO
GO:0032732	positive regulation of interleukin-1 production	59/18670	0.000107112	0.00155077	0.00117272	BP	5	CCL19/CCL3/MNDA/HAVCR2/SAA1
GO:0045071	negative regulation of viral genome replication	59/18670	0.000107112	0.00155077	0.00117272	BP	5	MX1/IFIT1/BST2/CCL5/CCL8
GO:0060337	type I interferon signaling pathway	95/18670	0.000113192	0.00162099	0.00122582	BP	6	MX1/IFIT1/BST2/OAS2/IFIT3/MMP12
GO:0071357	cellular response to type I interferon	95/18670	0.000113192	0.00162099	0.00122582	BP	6	MX1/IFIT1/BST2/OAS2/IFIT3/MMP12
GO:0051607	defense response to virus	238/18670	0.000126895	0.00179959	0.00136088	BP	9	GBP1/MX1/IFIT1/BST2/OAS2/IFIT3/MMP12/CXCL9/CXCL10
GO:0030316	osteoclast differentiation	97/18670	0.00012703	0.00179959	0.00136088	BP	6	CCL3/MAFB/FCER1G/OSCAR/LILRB4/TREM2
GO:0031589	cell-substrate adhesion	354/18670	0.000130841	0.00184367	0.00139421	BP	11	WNT4/GBP1/FN1/COL1A1/CCL21/FBLN2/SPOCK1/MMP12/POSTN/ITGB2/CCDC80
GO:0002430	complement receptor mediated signaling pathway	13/18670	0.000134356	0.00187425	0.00141734	BP	3	C3AR1/FPR1/FPR3
GO:0050764	regulation of phagocytosis	98/18670	0.000134434	0.00187425	0.00141734	BP	6	CD300LF/C3/FCER1G/FGR/SPHK1/TREM2
GO:0032623	interleukin-2 production	62/18670	0.000135816	0.00187486	0.0014178	BP	5	GBP1/CD86/FCER1G/HAVCR2/VSIG4
GO:0051222	positive regulation of protein transport	418/18670	0.000135901	0.00187486	0.0014178	BP	12	TGFB3/OSM/CCL19/CCL3/FGR/HAVCR2/MMP12/POSTN/ITGB2/ITGAM/TREM2/SAA1
GO:0051480	regulation of cytosolic calcium ion concentration	357/18670	0.000140864	0.00193321	0.00146193	BP	11	CCL19/CCL3/CCL21/C3AR1/FPR1/FPR3/CXCL11/CXCL13/CXCL9/CXCL10/SAA1
GO:0034340	response to type I interferon	99/18670	0.000142176	0.0019411	0.00146789	BP	6	MX1/IFIT1/BST2/OAS2/IFIT3/MMP12
GO:0032611	interleukin-1 beta production	101/18670	0.000158718	0.00215578	0.00163024	BP	6	CCL19/CCL3/MNDA/SPHK1/TREM2/GBP5
GO:0001771	immunological synapse formation	14/18670	0.000169999	0.00228545	0.0017283	BP	3	CCL19/CCL21/HAVCR2
GO:0002523	leukocyte migration involved in inflammatory response	14/18670	0.000169999	0.00228545	0.0017283	BP	3	SLAMF8/ITGB2/S100A8
GO:0051250	negative regulation of lymphocyte activation	146/18670	0.00017214	0.00230249	0.00174118	BP	7	LILRB2/MNDA/CD86/HAVCR2/GPNMB/VSIG4/IDO1
GO:0007229	integrin-mediated signaling pathway	103/18670	0.000176747	0.00235216	0.00177875	BP	6	ITGAX/FCER1G/PLEK/FGR/ITGB2/ITGAM
GO:0071887	leukocyte apoptotic process	104/18670	0.000186349	0.00246649	0.0018652	BP	6	CCL19/CTSL/CCL21/FCER1G/CCL5/IDO1
GO:0042554	superoxide anion generation	36/18670	0.000188146	0.00246649	0.0018652	BP	4	CYBB/NCF2/ITGB2/ITGAM
GO:1902622	regulation of neutrophil migration	36/18670	0.000188146	0.00246649	0.0018652	BP	4	CCL19/CCL21/C3AR1/SLAMF8
GO:0071774	response to fibroblast growth factor	150/18670	0.000203366	0.00265282	0.0020061	BP	7	WNT4/SULF1/COL1A1/TNC/CCL5/POSTN/CXCL13
GO:0010812	negative regulation of cell-substrate adhesion	68/18670	0.000210552	0.00270636	0.0020466	BP	5	GBP1/COL1A1/SPOCK1/MMP12/POSTN
GO:0033627	cell adhesion mediated by integrin	68/18670	0.000210552	0.00270636	0.0020466	BP	5	CCL21/CCL5/ITGB2/CXCL13/SFRP2
GO:0050918	positive chemotaxis	68/18670	0.000210552	0.00270636	0.0020466	BP	5	CCL3/CCL5/GPNMB/CXCL10/SAA1
GO:0045807	positive regulation of endocytosis	153/18670	0.000229663	0.00293768	0.00222152	BP	7	CD300LF/CCL19/C3/CCL21/FCER1G/TREM2/APOE
GO:0002643	regulation of tolerance induction	16/18670	0.000258491	0.00327463	0.00247633	BP	3	LILRB2/HAVCR2/IDO1
GO:0010820	positive regulation of T cell chemotaxis	16/18670	0.000258491	0.00327463	0.00247633	BP	3	CCL21/CCL5/CXCL13
GO:0050792	regulation of viral process	208/18670	0.0002698	0.00340154	0.0025723	BP	8	MX1/CCL3/IFIT1/BST2/CCL4/CCL5/CCL8/APOE
GO:0051216	cartilage development	209/18670	0.000278672	0.00348264	0.00263363	BP	8	SULF1/COL1A1/MGP/PRRX1/CHRDL2/COL11A1/COMP/SFRP2
GO:0050868	negative regulation of T cell activation	112/18670	0.000278876	0.00348264	0.00263363	BP	6	LILRB2/CD86/HAVCR2/GPNMB/VSIG4/IDO1
GO:0002673	regulation of acute inflammatory response	159/18670	0.000290483	0.00361049	0.00273031	BP	7	OSM/C3/FCER1G/C3AR1/C1QB/C1QA/VSIG4
GO:0032680	regulation of tumor necrosis factor production	160/18670	0.000301773	0.0037213	0.00281411	BP	7	CCL19/CCL3/FCER1G/CYBB/HAVCR2/TREM2/GPNMB
GO:1904951	positive regulation of establishment of protein localization	456/18670	0.000302223	0.0037213	0.00281411	BP	12	TGFB3/OSM/CCL19/CCL3/FGR/HAVCR2/MMP12/POSTN/ITGB2/ITGAM/TREM2/SAA1
GO:0007520	myoblast fusion	41/18670	0.000313609	0.00382574	0.00289309	BP	4	CD53/ADAM12/CXCL9/CXCL10
GO:0150077	regulation of neuroinflammatory response	41/18670	0.000313609	0.00382574	0.00289309	BP	4	CCL3/MMP9/SPHK1/TREM2
GO:0042742	defense response to bacterium	330/18670	0.000324343	0.00392038	0.00296466	BP	10	DEFA6/FCER1G/FGR/HAVCR2/SLAMF8/CXCL13/TREM2/GBP4/GNLY/S100A8
GO:0051235	maintenance of location	330/18670	0.000324343	0.00392038	0.00296466	BP	10	CCL19/CCL3/C3/CCL21/CXCL11/MSR1/CXCL9/CXCL10/APOE/S100A8
GO:0032640	tumor necrosis factor production	163/18670	0.000337772	0.00406406	0.00307331	BP	7	CCL19/CCL3/FCER1G/CYBB/HAVCR2/TREM2/GPNMB
GO:1902105	regulation of leukocyte differentiation	272/18670	0.000342379	0.00410077	0.00310107	BP	9	CCL19/CCL3/MAFB/LILRB2/CD86/SLAMF8/LILRB4/TREM2/HLA-DOA
GO:0097028	dendritic cell differentiation	42/18670	0.000344484	0.00410731	0.00310602	BP	4	CCL19/LILRB2/UBD/TREM2
GO:0002699	positive regulation of immune effector process	216/18670	0.000347698	0.00412695	0.00312087	BP	8	CCL19/C3/CD86/HLA-DMB/FCER1G/FGR/ITGB2/ITGAM
GO:0030500	regulation of bone mineralization	76/18670	0.000354579	0.00418975	0.00316836	BP	5	WNT4/TGFB3/CCL3/MGP/COMP
GO:0051851	modification by host of symbiont morphology or physiology	77/18670	0.00037679	0.00443233	0.0033518	BP	5	CCL3/CCL4/CCL5/CCL8/APOE
GO:0071622	regulation of granulocyte chemotaxis	44/18670	0.000412665	0.00481139	0.00363845	BP	4	CCL19/CCL21/C3AR1/CCL5
GO:2000404	regulation of T cell migration	44/18670	0.000412665	0.00481139	0.00363845	BP	4	CCL21/CCL5/CXCL13/CXCL10
GO:0043903	regulation of symbiosis, encompassing mutualism through parasitism	222/18670	0.000417422	0.0048454	0.00366417	BP	8	MX1/CCL3/IFIT1/BST2/CCL4/CCL5/CCL8/APOE
GO:1900046	regulation of hemostasis	80/18670	0.000449763	0.00517951	0.00391683	BP	5	FCER1G/PLEK/FAP/COMP/APOE
GO:0035987	endodermal cell differentiation	45/18670	0.000450136	0.00517951	0.00391683	BP	4	FN1/MMP9/ITGB2/COL11A1
GO:0051928	positive regulation of calcium ion transport	123/18670	0.00046109	0.00528248	0.0039947	BP	6	CCL3/CCL4/CCL5/CXCL11/CXCL9/CXCL10
GO:0051209	release of sequestered calcium ion into cytosol	124/18670	0.000481391	0.00549119	0.00415253	BP	6	CCL19/CCL3/CCL21/CXCL11/CXCL9/CXCL10
GO:0033628	regulation of cell adhesion mediated by integrin	46/18670	0.00048997	0.00549392	0.0041546	BP	4	CCL21/CCL5/CXCL13/SFRP2
GO:0043277	apoptotic cell clearance	46/18670	0.00048997	0.00549392	0.0041546	BP	4	CD300LF/C3/TREM2/MARCO
GO:0043300	regulation of leukocyte degranulation	46/18670	0.00048997	0.00549392	0.0041546	BP	4	FCER1G/FGR/ITGB2/ITGAM
GO:0071675	regulation of mononuclear cell migration	46/18670	0.00048997	0.00549392	0.0041546	BP	4	C3AR1/CCL5/SLAMF8/CXCL10
GO:1903978	regulation of microglial cell activation	20/18670	0.000514037	0.00573935	0.0043402	BP	3	CCL3/SPHK1/TREM2
GO:0051283	negative regulation of sequestering of calcium ion	126/18670	0.00052408	0.0058268	0.00440632	BP	6	CCL19/CCL3/CCL21/CXCL11/CXCL9/CXCL10
GO:2000106	regulation of leukocyte apoptotic process	83/18670	0.00053291	0.00590008	0.00446174	BP	5	CCL19/CCL21/FCER1G/CCL5/IDO1
GO:0051282	regulation of sequestering of calcium ion	128/18670	0.000569659	0.00628055	0.00474946	BP	6	CCL19/CCL3/CCL21/CXCL11/CXCL9/CXCL10
GO:0002063	chondrocyte development	48/18670	0.000577065	0.0063357	0.00479116	BP	4	SULF1/COL11A1/COMP/SFRP2
GO:1903901	negative regulation of viral life cycle	85/18670	0.000594428	0.00649182	0.00490923	BP	5	MX1/IFIT1/BST2/CCL5/CCL8
GO:1901739	regulation of myoblast fusion	21/18670	0.000596213	0.00649182	0.00490923	BP	3	CD53/CXCL9/CXCL10
GO:0010712	regulation of collagen metabolic process	49/18670	0.000624494	0.00677177	0.00512093	BP	4	WNT4/TGFB3/FAP/CIITA
GO:0032760	positive regulation of tumor necrosis factor production	86/18670	0.000627112	0.0067723	0.00512133	BP	5	CCL19/CCL3/FCER1G/CYBB/HAVCR2
GO:0001818	negative regulation of cytokine production	296/18670	0.000630658	0.00677664	0.00512461	BP	9	TGFB3/GBP1/FN1/BST2/HAVCR2/TREM2/GPNMB/VSIG4/IDO1
GO:0022408	negative regulation of cell-cell adhesion	181/18670	0.000632658	0.00677664	0.00512461	BP	7	LILRB2/CCL21/CD86/HAVCR2/GPNMB/VSIG4/IDO1
GO:0051208	sequestering of calcium ion	131/18670	0.000643736	0.00686738	0.00519323	BP	6	CCL19/CCL3/CCL21/CXCL11/CXCL9/CXCL10
GO:0001706	endoderm formation	50/18670	0.000674622	0.00715414	0.00541008	BP	4	FN1/MMP9/ITGB2/COL11A1
GO:0031348	negative regulation of defense response	239/18670	0.000678761	0.00715414	0.00541008	BP	8	TNFAIP6/PTGIS/HAVCR2/SLAMF8/MMP12/VSIG4/APOE/SAA1
GO:0048705	skeletal system morphogenesis	239/18670	0.000678761	0.00715414	0.00541008	BP	8	TGFB3/COL1A1/MGP/PRRX1/FGR/COL11A1/COMP/SFRP2
GO:0033622	integrin activation	22/18670	0.000686328	0.00720508	0.0054486	BP	3	FN1/PLEK/CXCL13
GO:0030217	T cell differentiation	240/18670	0.000697505	0.00729336	0.00551536	BP	8	WNT4/CCL19/MAFB/LILRB2/CD86/FCER1G/LILRB4/HLA-DOA
GO:0032102	negative regulation of response to external stimulus	365/18670	0.000711227	0.00740744	0.00560163	BP	10	WNT4/TNFAIP6/FAP/PTGIS/HAVCR2/SLAMF8/CXCL13/SPP1/APOE/SAA1
GO:0002920	regulation of humoral immune response	134/18670	0.000725073	0.00752192	0.0056882	BP	6	C3/C3AR1/C1QB/C1QA/CXCL13/VSIG4
GO:0032651	regulation of interleukin-1 beta production	90/18670	0.00077148	0.00797196	0.00602853	BP	5	CCL19/CCL3/MNDA/SPHK1/TREM2
GO:0032703	negative regulation of interleukin-2 production	23/18670	0.000784679	0.00804525	0.00608395	BP	3	GBP1/HAVCR2/VSIG4
GO:0032753	positive regulation of interleukin-4 production	23/18670	0.000784679	0.00804525	0.00608395	BP	3	CD86/FCER1G/HAVCR2
GO:0019932	second-messenger-mediated signaling	439/18670	0.00080905	0.00826297	0.0062486	BP	11	GBP1/CCL3/PLEK/CCL4/FPR1/SPHK1/CXCL11/TREM2/CXCL9/CXCL10/APOE
GO:0032964	collagen biosynthetic process	53/18670	0.000842052	0.00853387	0.00645346	BP	4	WNT4/TGFB3/COL1A1/CIITA
GO:1903307	positive regulation of regulated secretory pathway	53/18670	0.000842052	0.00853387	0.00645346	BP	4	FCER1G/FGR/ITGB2/ITGAM
GO:0032897	negative regulation of viral transcription	24/18670	0.000891553	0.00890275	0.00673241	BP	3	CCL3/CCL4/CCL5
GO:0090023	positive regulation of neutrophil chemotaxis	24/18670	0.000891553	0.00890275	0.00673241	BP	3	CCL19/CCL21/C3AR1
GO:0033273	response to vitamin	93/18670	0.000895041	0.00890275	0.00673241	BP	5	COL1A1/TNC/POSTN/CXCL10/SPP1
GO:0007565	female pregnancy	192/18670	0.000895343	0.00890275	0.00673241	BP	7	WNT4/TGFB3/MMP9/PTGIS/HAVCR2/SPP1/IDO1
GO:0048839	inner ear development	192/18670	0.000895343	0.00890275	0.00673241	BP	7	CXCL14/CTHRC1/TGFB3/MAFB/PRRX1/C1QB/COL11A1
GO:0032663	regulation of interleukin-2 production	54/18670	0.000903827	0.00895332	0.00677066	BP	4	GBP1/CD86/HAVCR2/VSIG4
GO:0097553	calcium ion transmembrane import into cytosol	140/18670	0.00091144	0.00899492	0.00680211	BP	6	CCL19/CCL3/CCL21/CXCL11/CXCL9/CXCL10
GO:0070167	regulation of biomineral tissue development	94/18670	0.000939327	0.00923555	0.00698408	BP	5	WNT4/TGFB3/CCL3/MGP/COMP
GO:0045069	regulation of viral genome replication	95/18670	0.000985224	0.0096508	0.0072981	BP	5	MX1/IFIT1/BST2/CCL5/CCL8
GO:0002507	tolerance induction	25/18670	0.00100723	0.00979355	0.00740604	BP	3	LILRB2/HAVCR2/IDO1
GO:0090025	regulation of monocyte chemotaxis	25/18670	0.00100723	0.00979355	0.00740604	BP	3	CCL5/SLAMF8/CXCL10
GO:0044344	cellular response to fibroblast growth factor stimulus	143/18670	0.00101746	0.00985661	0.00745374	BP	6	WNT4/SULF1/COL1A1/CCL5/POSTN/CXCL13
GO:0031295	T cell costimulation	56/18670	0.00103684	0.0100024	0.00756396	BP	4	CCL19/CCL21/CD86/TNFSF13B
GO:0002221	pattern recognition receptor signaling pathway	197/18670	0.00104009	0.0100024	0.00756396	BP	7	CD300LF/CTSL/HAVCR2/ITGB2/ITGAM/S100A8/MARCO
GO:0002218	activation of innate immune response	319/18670	0.00106951	0.0102478	0.00774957	BP	9	CD300LF/CTSL/MNDA/FCER1G/HAVCR2/ITGB2/ITGAM/S100A8/MARCO
GO:0031294	lymphocyte costimulation	57/18670	0.00110824	0.0105423	0.00797225	BP	4	CCL19/CCL21/CD86/TNFSF13B
GO:0051055	negative regulation of lipid biosynthetic process	57/18670	0.00110824	0.0105423	0.00797225	BP	4	WNT4/SPHK1/APOC1/APOE
GO:0010758	regulation of macrophage chemotaxis	26/18670	0.00113198	0.0105861	0.0080054	BP	3	C3AR1/CCL5/SLAMF8
GO:0071624	positive regulation of granulocyte chemotaxis	26/18670	0.00113198	0.0105861	0.0080054	BP	3	CCL19/CCL21/C3AR1
GO:0002224	toll-like receptor signaling pathway	146/18670	0.00113271	0.0105861	0.0080054	BP	6	CD300LF/CTSL/HAVCR2/ITGB2/ITGAM/S100A8
GO:0045834	positive regulation of lipid metabolic process	146/18670	0.00113271	0.0105861	0.0080054	BP	6	WNT4/CCL19/CCL21/FGR/APOC1/APOE
GO:0050848	regulation of calcium-mediated signaling	98/18670	0.00113293	0.0105861	0.0080054	BP	5	GBP1/CCL3/PLEK/CCL4/TREM2
GO:0002703	regulation of leukocyte mediated immunity	201/18670	0.00116865	0.0108812	0.00822858	BP	7	BST2/C3/FCER1G/FGR/HAVCR2/ITGB2/ITGAM
GO:0030278	regulation of ossification	203/18670	0.00123744	0.0114642	0.00866945	BP	7	WNT4/CTHRC1/TGFB3/CCL3/MGP/COMP/SFRP2
GO:0045824	negative regulation of innate immune response	59/18670	0.00126127	0.0114642	0.00866945	BP	4	HAVCR2/SLAMF8/MMP12/VSIG4
GO:0032673	regulation of interleukin-4 production	27/18670	0.00126607	0.0114642	0.00866945	BP	3	CD86/FCER1G/HAVCR2
GO:0043032	positive regulation of macrophage activation	27/18670	0.00126607	0.0114642	0.00866945	BP	3	CCL3/HAVCR2/TREM2
GO:0043921	modulation by host of viral transcription	27/18670	0.00126607	0.0114642	0.00866945	BP	3	CCL3/CCL4/CCL5
GO:0045671	negative regulation of osteoclast differentiation	27/18670	0.00126607	0.0114642	0.00866945	BP	3	CCL3/MAFB/LILRB4
GO:0052472	modulation by host of symbiont transcription	27/18670	0.00126607	0.0114642	0.00866945	BP	3	CCL3/CCL4/CCL5
GO:0060143	positive regulation of syncytium formation by plasma membrane fusion	27/18670	0.00126607	0.0114642	0.00866945	BP	3	CD53/TREM2/CXCL9
GO:0016485	protein processing	328/18670	0.00129752	0.011706	0.00885225	BP	9	ADAMTS2/C3/AEBP1/C3AR1/C1QB/C1QA/VSIG4/COMP/GAS1
GO:0050777	negative regulation of immune response	150/18670	0.00130165	0.011706	0.00885225	BP	6	TGFB3/BST2/HAVCR2/SLAMF8/MMP12/VSIG4
GO:0051604	protein maturation	397/18670	0.00134188	0.0120267	0.00909478	BP	10	DUOXA2/ADAMTS2/C3/AEBP1/C3AR1/C1QB/C1QA/VSIG4/COMP/GAS1
GO:0052312	modulation of transcription in other organism involved in symbiotic interaction	28/18670	0.00140975	0.0125922	0.00952243	BP	3	CCL3/CCL4/CCL5
GO:0050701	interleukin-1 secretion	61/18670	0.0014285	0.0127165	0.00961647	BP	4	CCL19/CCL3/GBP5/SAA1
GO:0030168	platelet activation	153/18670	0.00144051	0.0127803	0.00966466	BP	6	COL1A1/FCER1G/PLEK/COMP/APOE/SAA1
GO:1903706	regulation of hemopoiesis	475/18670	0.00152373	0.0134733	0.0101887	BP	11	CSF3R/OSM/CCL19/CCL3/MAFB/LILRB2/CD86/SLAMF8/LILRB4/TREM2/HLA-DOA
GO:0043547	positive regulation of GTPase activity	405/18670	0.00155578	0.0136398	0.0103147	BP	10	WNT4/CCL19/CCL3/CCL21/CCL4/CCL5/CCL13/CCL8/CXCL13/CCL18
GO:0043900	regulation of multi-organism process	405/18670	0.00155578	0.0136398	0.0103147	BP	10	MX1/CCL3/IFIT1/BST2/CCL4/CCL5/HAVCR2/MMP12/CCL8/APOE
GO:0010575	positive regulation of vascular endothelial growth factor production	29/18670	0.00156327	0.0136398	0.0103147	BP	3	C3/SULF1/C3AR1
GO:1902624	positive regulation of neutrophil migration	29/18670	0.00156327	0.0136398	0.0103147	BP	3	CCL19/CCL21/C3AR1
GO:0061448	connective tissue development	273/18670	0.00159246	0.0138486	0.0104725	BP	8	SULF1/COL1A1/MGP/PRRX1/CHRDL2/COL11A1/COMP/SFRP2
GO:0002286	T cell activation involved in immune response	106/18670	0.00160684	0.0139277	0.0105324	BP	5	CCL19/CD86/HLA-DMB/FCER1G/HAVCR2
GO:0043270	positive regulation of ion transport	275/18670	0.0016672	0.0144035	0.0108922	BP	8	CCL3/CCL4/CCL5/CXCL11/TREM2/CXCL9/CXCL10/APOE
GO:0060402	calcium ion transport into cytosol	158/18670	0.00169672	0.0146075	0.0110465	BP	6	CCL19/CCL3/CCL21/CXCL11/CXCL9/CXCL10
GO:0045670	regulation of osteoclast differentiation	64/18670	0.00170745	0.0146075	0.0110465	BP	4	CCL3/MAFB/LILRB4/TREM2
GO:0060135	maternal process involved in female pregnancy	64/18670	0.00170745	0.0146075	0.0110465	BP	4	WNT4/PTGIS/HAVCR2/SPP1
GO:0045940	positive regulation of steroid metabolic process	30/18670	0.00172688	0.0146785	0.0111001	BP	3	WNT4/APOC1/APOE
GO:0090022	regulation of neutrophil chemotaxis	30/18670	0.00172688	0.0146785	0.0111001	BP	3	CCL19/CCL21/C3AR1
GO:0016049	cell growth	484/18670	0.00176645	0.0149666	0.011318	BP	11	PRSS2/FN1/BST2/SPOCK1/SPHK1/KRT17/POSTN/SPP1/APOE/S100A8/SFRP2
GO:0006939	smooth muscle contraction	110/18670	0.00189196	0.0157687	0.0119246	BP	5	MYH11/SULF1/CNN1/SPHK1/COMP
GO:0001558	regulation of cell growth	416/18670	0.0018944	0.0157687	0.0119246	BP	10	PRSS2/FN1/BST2/SPOCK1/SPHK1/KRT17/SPP1/APOE/S100A8/SFRP2
GO:0030099	myeloid cell differentiation	416/18670	0.0018944	0.0157687	0.0119246	BP	10	CSF3R/CCL19/CCL3/MAFB/MMP9/FCER1G/OSCAR/UBD/LILRB4/TREM2
GO:0002675	positive regulation of acute inflammatory response	31/18670	0.00190079	0.0157687	0.0119246	BP	3	OSM/C3/FCER1G
GO:0010543	regulation of platelet activation	31/18670	0.00190079	0.0157687	0.0119246	BP	3	FCER1G/PLEK/APOE
GO:0034694	response to prostaglandin	31/18670	0.00190079	0.0157687	0.0119246	BP	3	CCL19/CCL21/TNC
GO:0007584	response to nutrient	219/18670	0.001909	0.0157687	0.0119246	BP	7	COL1A1/TNC/CYBB/POSTN/CXCL10/SPP1/SFRP2
GO:0043583	ear development	219/18670	0.001909	0.0157687	0.0119246	BP	7	CXCL14/CTHRC1/TGFB3/MAFB/PRRX1/C1QB/COL11A1
GO:0051817	modification of morphology or physiology of other organism involved in symbiotic interaction	112/18670	0.00204764	0.016861	0.0127506	BP	5	CCL3/CCL4/CCL5/CCL8/APOE
GO:0044706	multi-multicellular organism process	222/18670	0.00206148	0.0169221	0.0127968	BP	7	WNT4/TGFB3/MMP9/PTGIS/HAVCR2/SPP1/IDO1
GO:0043552	positive regulation of phosphatidylinositol 3-kinase activity	32/18670	0.00208525	0.0169587	0.0128245	BP	3	CCL19/CCL21/FGR
GO:0055094	response to lipoprotein particle	32/18670	0.00208525	0.0169587	0.0128245	BP	3	FCER1G/ITGB2/APOE
GO:0071295	cellular response to vitamin	32/18670	0.00208525	0.0169587	0.0128245	BP	3	COL1A1/TNC/POSTN
GO:0030098	lymphocyte differentiation	353/18670	0.00214277	0.017373	0.0131377	BP	9	WNT4/CCL19/MAFB/LILRB2/CD86/FCER1G/SLAMF8/LILRB4/HLA-DOA
GO:0032633	interleukin-4 production	33/18670	0.00228046	0.0183762	0.0138964	BP	3	CD86/FCER1G/HAVCR2
GO:0033028	myeloid cell apoptotic process	33/18670	0.00228046	0.0183762	0.0138964	BP	3	CTSL/FCER1G/CCL5
GO:0030449	regulation of complement activation	115/18670	0.00229841	0.0184644	0.0139631	BP	5	C3/C3AR1/C1QB/C1QA/VSIG4
GO:0001906	cell killing	168/18670	0.00231154	0.0185134	0.0140002	BP	6	DEFA6/C3/HAVCR2/CCL13/ITGAM/GNLY
GO:0050766	positive regulation of phagocytosis	70/18670	0.00237479	0.0188863	0.0142821	BP	4	CD300LF/C3/FCER1G/TREM2
GO:0030307	positive regulation of cell growth	169/18670	0.00238117	0.0188863	0.0142821	BP	6	PRSS2/FN1/SPHK1/KRT17/S100A8/SFRP2
GO:0045619	regulation of lymphocyte differentiation	169/18670	0.00238117	0.0188863	0.0142821	BP	6	CCL19/LILRB2/CD86/SLAMF8/LILRB4/HLA-DOA
GO:2000257	regulation of protein activation cascade	116/18670	0.00238677	0.0188863	0.0142821	BP	5	C3/C3AR1/C1QB/C1QA/VSIG4
GO:0010574	regulation of vascular endothelial growth factor production	34/18670	0.00248663	0.0195332	0.0147713	BP	3	C3/SULF1/C3AR1
GO:0071402	cellular response to lipoprotein particle stimulus	34/18670	0.00248663	0.0195332	0.0147713	BP	3	FCER1G/ITGB2/APOE
GO:0002460	adaptive immune response based on somatic recombination of immune receptors built from immunoglobulin superfamily domains	361/18670	0.00249076	0.0195332	0.0147713	BP	9	CCL19/HLA-DQB1/C3/FCER1G/C1QB/TNFSF13B/C1QA/HAVCR2/CXCL13
GO:0060401	cytosolic calcium ion transport	171/18670	0.00252514	0.0197441	0.0149308	BP	6	CCL19/CCL3/CCL21/CXCL11/CXCL9/CXCL10
GO:0006816	calcium ion transport	434/18670	0.00257528	0.0200765	0.0151822	BP	10	CCL19/CCL3/LILRB2/CCL21/CCL4/CCL5/CXCL11/CCL8/CXCL9/CXCL10
GO:0002532	production of molecular mediator involved in inflammatory response	72/18670	0.00263208	0.0204588	0.0154713	BP	4	FCER1G/SLAMF8/GBP5/IDO1
GO:0001768	establishment of T cell polarity	10/18670	0.00272991	0.0208502	0.0157672	BP	2	CCL19/CCL21
GO:0002291	T cell activation via T cell receptor contact with antigen bound to MHC molecule on antigen presenting cell	10/18670	0.00272991	0.0208502	0.0157672	BP	2	HLA-DMB/HAVCR2
GO:0034447	very-low-density lipoprotein particle clearance	10/18670	0.00272991	0.0208502	0.0157672	BP	2	APOC1/APOE
GO:0070099	regulation of chemokine-mediated signaling pathway	10/18670	0.00272991	0.0208502	0.0157672	BP	2	CCL5/TREM2
GO:0097048	dendritic cell apoptotic process	10/18670	0.00272991	0.0208502	0.0157672	BP	2	CCL19/CCL21
GO:2000668	regulation of dendritic cell apoptotic process	10/18670	0.00272991	0.0208502	0.0157672	BP	2	CCL19/CCL21
GO:0002758	innate immune response-activating signal transduction	298/18670	0.00274299	0.0208895	0.015797	BP	8	CD300LF/CTSL/FCER1G/HAVCR2/ITGB2/ITGAM/S100A8/MARCO
GO:0002698	negative regulation of immune effector process	120/18670	0.00276502	0.0209561	0.0158473	BP	5	TGFB3/BST2/HAVCR2/SLAMF8/VSIG4
GO:0006801	superoxide metabolic process	73/18670	0.00276763	0.0209561	0.0158473	BP	4	CYBB/NCF2/ITGB2/ITGAM
GO:0001704	formation of primary germ layer	121/18670	0.00286599	0.0215768	0.0163168	BP	5	FN1/MMP9/ITGB2/COL11A1/SFRP2
GO:0010811	positive regulation of cell-substrate adhesion	121/18670	0.00286599	0.0215768	0.0163168	BP	5	WNT4/FN1/CCL21/FBLN2/CCDC80
GO:0031670	cellular response to nutrient	74/18670	0.00290789	0.0218113	0.0164941	BP	4	COL1A1/TNC/CYBB/POSTN
GO:0051897	positive regulation of protein kinase B signaling	176/18670	0.00291369	0.0218113	0.0164941	BP	6	IGF2/OSM/CCL19/CCL3/CCL21/CD86
GO:0010573	vascular endothelial growth factor production	36/18670	0.00293269	0.0218295	0.0165078	BP	3	C3/SULF1/C3AR1
GO:0090218	positive regulation of lipid kinase activity	36/18670	0.00293269	0.0218295	0.0165078	BP	3	CCL19/CCL21/FGR
GO:0019079	viral genome replication	122/18670	0.00296961	0.022042	0.0166685	BP	5	MX1/IFIT1/BST2/CCL5/CCL8
GO:1903034	regulation of response to wounding	179/18670	0.00316735	0.023354	0.0176607	BP	6	WNT4/FCER1G/PLEK/FAP/SPP1/APOE
GO:0033280	response to vitamin D	37/18670	0.00317296	0.023354	0.0176607	BP	3	TNC/CXCL10/SPP1
GO:0045730	respiratory burst	37/18670	0.00317296	0.023354	0.0176607	BP	3	CYBB/NCF2/SLAMF8
GO:0007492	endoderm development	76/18670	0.00320284	0.0235083	0.0177774	BP	4	FN1/MMP9/ITGB2/COL11A1
GO:0070613	regulation of protein processing	180/18670	0.00325545	0.0237621	0.0179693	BP	6	C3/C3AR1/C1QB/C1QA/VSIG4/GAS1
GO:1905330	regulation of morphogenesis of an epithelium	180/18670	0.00325545	0.0237621	0.0179693	BP	6	WNT4/CTHRC1/ITGAX/SULF1/CXCL10/SFRP2
GO:0001767	establishment of lymphocyte polarity	11/18670	0.00331912	0.023766	0.0179723	BP	2	CCL19/CCL21
GO:0002517	T cell tolerance induction	11/18670	0.00331912	0.023766	0.0179723	BP	2	LILRB2/IDO1
GO:0002604	regulation of dendritic cell antigen processing and presentation	11/18670	0.00331912	0.023766	0.0179723	BP	2	CCL19/CCL21
GO:0033632	regulation of cell-cell adhesion mediated by integrin	11/18670	0.00331912	0.023766	0.0179723	BP	2	CCL5/CXCL13
GO:1902563	regulation of neutrophil activation	11/18670	0.00331912	0.023766	0.0179723	BP	2	ITGB2/ITGAM
GO:1903977	positive regulation of glial cell migration	11/18670	0.00331912	0.023766	0.0179723	BP	2	CCL3/TREM2
GO:1903980	positive regulation of microglial cell activation	11/18670	0.00331912	0.023766	0.0179723	BP	2	CCL3/TREM2
GO:1901224	positive regulation of NIK/NF-kappaB signaling	77/18670	0.00335769	0.023977	0.0181318	BP	4	CCL19/HAVCR2/SPHK1/TREM2
GO:0048706	embryonic skeletal system development	126/18670	0.00341125	0.0242937	0.0183713	BP	5	TGFB3/SULF1/COL1A1/PRRX1/COL11A1
GO:0050716	positive regulation of interleukin-1 secretion	38/18670	0.00342497	0.0243256	0.0183954	BP	3	CCL19/CCL3/SAA1
GO:1903317	regulation of protein maturation	182/18670	0.00343714	0.0243464	0.0184112	BP	6	C3/C3AR1/C1QB/C1QA/VSIG4/GAS1
GO:0030193	regulation of blood coagulation	79/18670	0.00368254	0.0260147	0.0196728	BP	4	FCER1G/PLEK/FAP/APOE
GO:1901214	regulation of neuron death	313/18670	0.00369536	0.0260355	0.0196885	BP	8	TGFB3/CCL3/C1QA/CCL5/ITGB2/ITGAM/GPNMB/APOE
GO:0002468	dendritic cell antigen processing and presentation	12/18670	0.00396216	0.0274934	0.020791	BP	2	CCL19/CCL21
GO:0002863	positive regulation of inflammatory response to antigenic stimulus	12/18670	0.00396216	0.0274934	0.020791	BP	2	C3/FCER1G
GO:0033700	phospholipid efflux	12/18670	0.00396216	0.0274934	0.020791	BP	2	APOC1/APOE
GO:0071888	macrophage apoptotic process	12/18670	0.00396216	0.0274934	0.020791	BP	2	CTSL/CCL5
GO:0050832	defense response to fungus	40/18670	0.0039649	0.0274934	0.020791	BP	3	DEFA6/GNLY/S100A8
GO:0051281	positive regulation of release of sequestered calcium ion into cytosol	40/18670	0.0039649	0.0274934	0.020791	BP	3	CXCL11/CXCL9/CXCL10
GO:1905954	positive regulation of lipid localization	82/18670	0.0042088	0.0291081	0.0220121	BP	4	C3/MSR1/SPP1/APOE
GO:0002705	positive regulation of leukocyte mediated immunity	133/18670	0.00429489	0.0296257	0.0224035	BP	5	C3/FCER1G/FGR/ITGB2/ITGAM
GO:0051924	regulation of calcium ion transport	254/18670	0.00434158	0.0298696	0.0225879	BP	7	CCL3/LILRB2/CCL4/CCL5/CXCL11/CXCL9/CXCL10
GO:0045582	positive regulation of T cell differentiation	83/18670	0.00439492	0.0301579	0.0228059	BP	4	CCL19/LILRB2/CD86/LILRB4
GO:0033003	regulation of mast cell activation	42/18670	0.00455383	0.0309953	0.0234392	BP	3	CD300LF/FCER1G/FGR
GO:1901654	response to ketone	193/18670	0.00457454	0.0309953	0.0234392	BP	6	TGFB3/CCL19/CCL21/TNC/CYBB/SPP1
GO:0050818	regulation of coagulation	84/18670	0.00458652	0.0309953	0.0234392	BP	4	FCER1G/PLEK/FAP/APOE
GO:0002281	macrophage activation involved in immune response	13/18670	0.00465812	0.0309953	0.0234392	BP	2	HAVCR2/TREM2
GO:0002864	regulation of acute inflammatory response to antigenic stimulus	13/18670	0.00465812	0.0309953	0.0234392	BP	2	C3/FCER1G
GO:0010872	regulation of cholesterol esterification	13/18670	0.00465812	0.0309953	0.0234392	BP	2	APOC1/APOE
GO:0016322	neuron remodeling	13/18670	0.00465812	0.0309953	0.0234392	BP	2	C3/C1QA
GO:0033623	regulation of integrin activation	13/18670	0.00465812	0.0309953	0.0234392	BP	2	PLEK/CXCL13
GO:0038065	collagen-activated signaling pathway	13/18670	0.00465812	0.0309953	0.0234392	BP	2	COL1A1/OSCAR
GO:0060100	positive regulation of phagocytosis, engulfment	13/18670	0.00465812	0.0309953	0.0234392	BP	2	C3/TREM2
GO:1900025	negative regulation of substrate adhesion-dependent cell spreading	13/18670	0.00465812	0.0309953	0.0234392	BP	2	GBP1/POSTN
GO:1905155	positive regulation of membrane invagination	13/18670	0.00465812	0.0309953	0.0234392	BP	2	C3/TREM2
GO:0050850	positive regulation of calcium-mediated signaling	43/18670	0.00486705	0.032304	0.0244288	BP	3	CCL3/CCL4/TREM2
GO:0019058	viral life cycle	328/18670	0.00488617	0.0323494	0.0244632	BP	8	MX1/IFIT1/BST2/CD86/CCL5/CCL8/MRC1/APOE
GO:0043087	regulation of GTPase activity	479/18670	0.0051558	0.0338823	0.0256224	BP	10	WNT4/CCL19/CCL3/CCL21/CCL4/CCL5/CCL13/CCL8/CXCL13/CCL18
GO:0045580	regulation of T cell differentiation	139/18670	0.00517309	0.0338823	0.0256224	BP	5	CCL19/LILRB2/CD86/LILRB4/HLA-DOA
GO:0072376	protein activation cascade	198/18670	0.00517438	0.0338823	0.0256224	BP	6	C3/C3AR1/C1QB/C1QA/F13A1/VSIG4
GO:0014002	astrocyte development	44/18670	0.00519298	0.0338823	0.0256224	BP	3	C1QA/TREM2/S100A8
GO:0032965	regulation of collagen biosynthetic process	44/18670	0.00519298	0.0338823	0.0256224	BP	3	WNT4/TGFB3/CIITA
GO:0014068	positive regulation of phosphatidylinositol 3-kinase signaling	87/18670	0.00519487	0.0338823	0.0256224	BP	4	OSM/HCST/FGR/CCL5
GO:0045591	positive regulation of regulatory T cell differentiation	14/18670	0.00540614	0.0349336	0.0264174	BP	2	LILRB2/LILRB4
GO:0070234	positive regulation of T cell apoptotic process	14/18670	0.00540614	0.0349336	0.0264174	BP	2	CCL5/IDO1
GO:0045921	positive regulation of exocytosis	88/18670	0.00540907	0.0349336	0.0264174	BP	4	FCER1G/FGR/ITGB2/ITGAM
GO:1903725	regulation of phospholipid metabolic process	88/18670	0.00540907	0.0349336	0.0264174	BP	4	CCL19/CCL21/FGR/APOC1
GO:0030336	negative regulation of cell migration	334/18670	0.00543737	0.0350305	0.0264907	BP	8	WNT4/BST2/SULF1/CCL21/SLAMF8/CXCL13/APOE/SFRP2
GO:0070838	divalent metal ion transport	483/18670	0.00545883	0.035083	0.0265303	BP	10	CCL19/CCL3/LILRB2/CCL21/CCL4/CCL5/CXCL11/CCL8/CXCL9/CXCL10
GO:0050808	synapse organization	408/18670	0.00553979	0.0355167	0.0268583	BP	9	C3/LILRB2/TNC/C1QB/C1QA/THBS2/ITGAM/TREM2/APOE
GO:0032602	chemokine production	89/18670	0.00562911	0.0359284	0.0271697	BP	4	HAVCR2/POSTN/TREM2/S100A8
GO:0007596	blood coagulation	336/18670	0.00563129	0.0359284	0.0271697	BP	8	COL1A1/FCER1G/PLEK/FAP/F13A1/COMP/APOE/SAA1
GO:0045778	positive regulation of ossification	90/18670	0.00585505	0.037176	0.0281131	BP	4	WNT4/CTHRC1/TGFB3/SFRP2
GO:1903035	negative regulation of response to wounding	90/18670	0.00585505	0.037176	0.0281131	BP	4	WNT4/FAP/SPP1/APOE
GO:0043491	protein kinase B signaling	269/18670	0.00590854	0.0374255	0.0283018	BP	7	IGF2/OSM/CCL19/CCL3/CCL21/CD86/CCL5
GO:0072511	divalent inorganic cation transport	489/18670	0.00593939	0.0375307	0.0283813	BP	10	CCL19/CCL3/LILRB2/CCL21/CCL4/CCL5/CXCL11/CCL8/CXCL9/CXCL10
GO:1902107	positive regulation of leukocyte differentiation	144/18670	0.00599646	0.0378007	0.0285855	BP	5	CCL19/LILRB2/CD86/LILRB4/TREM2
GO:0045927	positive regulation of growth	270/18670	0.00602627	0.0378979	0.028659	BP	7	IGF2/PRSS2/FN1/SPHK1/KRT17/S100A8/SFRP2
GO:0007599	hemostasis	341/18670	0.00613921	0.0381145	0.0288228	BP	8	COL1A1/FCER1G/PLEK/FAP/F13A1/COMP/APOE/SAA1
GO:0002822	regulation of adaptive immune response based on somatic recombination of immune receptors built from immunoglobulin superfamily domains	145/18670	0.00617158	0.0381145	0.0288228	BP	5	CCL19/C3/FCER1G/TNFSF13B/HAVCR2
GO:0002467	germinal center formation	15/18670	0.00620536	0.0381145	0.0288228	BP	2	TNFSF13B/CXCL13
GO:0010759	positive regulation of macrophage chemotaxis	15/18670	0.00620536	0.0381145	0.0288228	BP	2	C3AR1/CCL5
GO:0033008	positive regulation of mast cell activation involved in immune response	15/18670	0.00620536	0.0381145	0.0288228	BP	2	FCER1G/FGR
GO:0042159	lipoprotein catabolic process	15/18670	0.00620536	0.0381145	0.0288228	BP	2	NOTUM/APOE
GO:0043306	positive regulation of mast cell degranulation	15/18670	0.00620536	0.0381145	0.0288228	BP	2	FCER1G/FGR
GO:0060099	regulation of phagocytosis, engulfment	15/18670	0.00620536	0.0381145	0.0288228	BP	2	C3/TREM2
GO:0090177	establishment of planar polarity involved in neural tube closure	15/18670	0.00620536	0.0381145	0.0288228	BP	2	CTHRC1/SFRP2
GO:1900119	positive regulation of execution phase of apoptosis	15/18670	0.00620536	0.0381145	0.0288228	BP	2	FAP/PTGIS
GO:0050817	coagulation	342/18670	0.00624484	0.0382006	0.0288879	BP	8	COL1A1/FCER1G/PLEK/FAP/F13A1/COMP/APOE/SAA1
GO:0006953	acute-phase response	47/18670	0.00624837	0.0382006	0.0288879	BP	3	FN1/CD163/SAA1
GO:0045833	negative regulation of lipid metabolic process	92/18670	0.00632489	0.0385789	0.029174	BP	4	WNT4/SPHK1/APOC1/APOE
GO:0002762	negative regulation of myeloid leukocyte differentiation	48/18670	0.00662646	0.0402321	0.0304242	BP	3	CCL3/MAFB/LILRB4
GO:1903727	positive regulation of phospholipid metabolic process	48/18670	0.00662646	0.0402321	0.0304242	BP	3	CCL19/CCL21/FGR
GO:0061041	regulation of wound healing	148/18670	0.00671848	0.040697	0.0307758	BP	5	WNT4/FCER1G/PLEK/FAP/APOE
GO:0045621	positive regulation of lymphocyte differentiation	94/18670	0.00681913	0.0411176	0.0310939	BP	4	CCL19/LILRB2/CD86/LILRB4
GO:1901216	positive regulation of neuron death	94/18670	0.00681913	0.0411176	0.0310939	BP	4	CCL3/C1QA/ITGB2/ITGAM
GO:0070997	neuron death	348/18670	0.006908	0.0414643	0.031356	BP	8	TGFB3/CCL3/C1QA/CCL5/ITGB2/ITGAM/GPNMB/APOE
GO:1903900	regulation of viral life cycle	149/18670	0.00690809	0.0414643	0.031356	BP	5	MX1/IFIT1/BST2/CCL5/CCL8
GO:2000146	negative regulation of cell motility	349/18670	0.00702352	0.0416809	0.0315198	BP	8	WNT4/BST2/SULF1/CCL21/SLAMF8/CXCL13/APOE/SFRP2
GO:0002830	positive regulation of type 2 immune response	16/18670	0.00705491	0.0416809	0.0315198	BP	2	CD86/IDO1
GO:0006206	pyrimidine nucleobase metabolic process	16/18670	0.00705491	0.0416809	0.0315198	BP	2	DPYD/TYMP
GO:0006957	complement activation, alternative pathway	16/18670	0.00705491	0.0416809	0.0315198	BP	2	C3/VSIG4
GO:0033033	negative regulation of myeloid cell apoptotic process	16/18670	0.00705491	0.0416809	0.0315198	BP	2	FCER1G/CCL5
GO:0033631	cell-cell adhesion mediated by integrin	16/18670	0.00705491	0.0416809	0.0315198	BP	2	CCL5/CXCL13
GO:1905153	regulation of membrane invagination	16/18670	0.00705491	0.0416809	0.0315198	BP	2	C3/TREM2
GO:0008360	regulation of cell shape	150/18670	0.00710141	0.0418618	0.0316566	BP	5	CCL3/FN1/FGR/CCL13/ITGB2
GO:0001961	positive regulation of cytokine-mediated signaling pathway	50/18670	0.00742278	0.0436585	0.0330153	BP	3	CD300LF/MMP12/TREM2
GO:0007566	embryo implantation	51/18670	0.00784123	0.0455623	0.034455	BP	3	MMP9/PTGIS/SPP1
GO:0048260	positive regulation of receptor-mediated endocytosis	51/18670	0.00784123	0.0455623	0.034455	BP	3	CCL19/C3/CCL21
GO:0072593	reactive oxygen species metabolic process	284/18670	0.00786497	0.0455623	0.034455	BP	7	DUOXA2/GPX3/CYBB/NCF2/PTGIS/ITGB2/ITGAM
GO:0042472	inner ear morphogenesis	98/18670	0.00788289	0.0455623	0.034455	BP	4	CTHRC1/MAFB/PRRX1/COL11A1
GO:0032740	positive regulation of interleukin-17 production	17/18670	0.00795396	0.0455623	0.034455	BP	2	OSM/SPHK1
GO:0034433	steroid esterification	17/18670	0.00795396	0.0455623	0.034455	BP	2	APOC1/APOE
GO:0034434	sterol esterification	17/18670	0.00795396	0.0455623	0.034455	BP	2	APOC1/APOE
GO:0034435	cholesterol esterification	17/18670	0.00795396	0.0455623	0.034455	BP	2	APOC1/APOE
GO:0042249	establishment of planar polarity of embryonic epithelium	17/18670	0.00795396	0.0455623	0.034455	BP	2	CTHRC1/SFRP2
GO:0050665	hydrogen peroxide biosynthetic process	17/18670	0.00795396	0.0455623	0.034455	BP	2	DUOXA2/CYBB
GO:1902931	negative regulation of alcohol biosynthetic process	17/18670	0.00795396	0.0455623	0.034455	BP	2	PLEK/APOE
GO:1903975	regulation of glial cell migration	17/18670	0.00795396	0.0455623	0.034455	BP	2	CCL3/TREM2
GO:0019722	calcium-mediated signaling	218/18670	0.00816117	0.0466479	0.0352759	BP	6	GBP1/CCL3/PLEK/CCL4/SPHK1/TREM2
GO:0009620	response to fungus	52/18670	0.00827335	0.0469833	0.0355296	BP	3	DEFA6/GNLY/S100A8
GO:0032653	regulation of interleukin-10 production	52/18670	0.00827335	0.0469833	0.0355296	BP	3	FCER1G/TREM2/IDO1
GO:0032731	positive regulation of interleukin-1 beta production	52/18670	0.00827335	0.0469833	0.0355296	BP	3	CCL19/CCL3/MNDA
GO:0002824	positive regulation of adaptive immune response based on somatic recombination of immune receptors built from immunoglobulin superfamily domains	100/18670	0.00845341	0.0479027	0.0362248	BP	4	CCL19/C3/FCER1G/TNFSF13B
GO:1905952	regulation of lipid localization	157/18670	0.00856177	0.0484126	0.0366104	BP	5	C3/MSR1/APOC1/SPP1/APOE
GO:0045661	regulation of myoblast differentiation	53/18670	0.00871923	0.0489875	0.0370452	BP	3	CXCL14/CXCL9/CXCL10
GO:0050702	interleukin-1 beta secretion	53/18670	0.00871923	0.0489875	0.0370452	BP	3	CCL19/CCL3/GBP5
GO:0050704	regulation of interleukin-1 secretion	53/18670	0.00871923	0.0489875	0.0370452	BP	3	CCL19/CCL3/SAA1
GO:0050830	defense response to Gram-positive bacterium	101/18670	0.00874855	0.0490477	0.0370907	BP	4	DEFA6/FGR/HAVCR2/GBP4
GO:0034375	high-density lipoprotein particle remodeling	18/18670	0.00890167	0.0492771	0.0372642	BP	2	APOC1/APOE
GO:0070230	positive regulation of lymphocyte apoptotic process	18/18670	0.00890167	0.0492771	0.0372642	BP	2	CCL5/IDO1
GO:0070233	negative regulation of T cell apoptotic process	18/18670	0.00890167	0.0492771	0.0372642	BP	2	CCL5/IDO1
GO:0090026	positive regulation of monocyte chemotaxis	18/18670	0.00890167	0.0492771	0.0372642	BP	2	CCL5/CXCL10
GO:0150078	positive regulation of neuroinflammatory response	18/18670	0.00890167	0.0492771	0.0372642	BP	2	CCL3/TREM2
GO:1900221	regulation of amyloid-beta clearance	18/18670	0.00890167	0.0492771	0.0372642	BP	2	TREM2/APOE
GO:0042613	MHC class II protein complex	16/19717	1.80153e-20	3.4049e-18	2.10495e-18	CC	11	HLA-DQB2/HLA-DQB1/HLA-DMA/HLA-DRB1/HLA-DMB/HLA-DRA/HLA-DPB1/HLA-DPA1/HLA-DQA1/HLA-DRB5/HLA-DOA
GO:0042611	MHC protein complex	25/19717	1.73196e-17	1.6367e-15	1.01183e-15	CC	11	HLA-DQB2/HLA-DQB1/HLA-DMA/HLA-DRB1/HLA-DMB/HLA-DRA/HLA-DPB1/HLA-DPA1/HLA-DQA1/HLA-DRB5/HLA-DOA
GO:0062023	collagen-containing extracellular matrix	406/19717	9.76391e-17	6.15127e-15	3.80279e-15	CC	26	CTHRC1/TGFB3/FN1/ADAMTS2/CTSL/MMP9/AEBP1/SULF1/COL1A1/PRELP/MGP/FBLN2/TNC/C1QB/C1QA/THBS2/F13A1/POSTN/COL11A1/CCDC80/MFAP5/COL10A1/COMP/APOE/S100A8/SFRP2
GO:0030139	endocytic vesicle	303/19717	2.4846e-11	1.153e-09	7.128e-10	CC	18	WNT4/HLA-DQB2/HLA-DQB1/HLA-DRB1/HLA-DRA/CYBB/HLA-DPB1/NCF2/HLA-DPA1/SPHK1/HLA-DQA1/HLA-DRB5/MSR1/GNLY/CD163/APOE/SAA1/MARCO
GO:0071556	integral component of lumenal side of endoplasmic reticulum membrane	29/19717	4.08762e-11	1.153e-09	7.128e-10	CC	8	HLA-DQB2/HLA-DQB1/HLA-DRB1/HLA-DRA/HLA-DPB1/HLA-DPA1/HLA-DQA1/HLA-DRB5
GO:0098553	lumenal side of endoplasmic reticulum membrane	29/19717	4.08762e-11	1.153e-09	7.128e-10	CC	8	HLA-DQB2/HLA-DQB1/HLA-DRB1/HLA-DRA/HLA-DPB1/HLA-DPA1/HLA-DQA1/HLA-DRB5
GO:0030669	clathrin-coated endocytic vesicle membrane	44/19717	4.52552e-11	1.153e-09	7.128e-10	CC	9	HLA-DQB2/HLA-DQB1/HLA-DRB1/HLA-DRA/HLA-DPB1/HLA-DPA1/HLA-DQA1/HLA-DRB5/APOE
GO:0030666	endocytic vesicle membrane	167/19717	4.88044e-11	1.153e-09	7.128e-10	CC	14	WNT4/HLA-DQB2/HLA-DQB1/HLA-DRB1/HLA-DRA/CYBB/HLA-DPB1/HLA-DPA1/HLA-DQA1/HLA-DRB5/MSR1/CD163/APOE/MARCO
GO:0070820	tertiary granule	164/19717	4.94632e-10	1.03873e-08	6.42154e-09	CC	13	LAIR1/CD53/ITGAX/MMP9/LILRB2/FCER1G/OSCAR/TNFAIP6/CYBB/FPR1/ITGB2/ITGAM/OLR1
GO:0045334	clathrin-coated endocytic vesicle	63/19717	1.33301e-09	2.51938e-08	1.55751e-08	CC	9	HLA-DQB2/HLA-DQB1/HLA-DRB1/HLA-DRA/HLA-DPB1/HLA-DPA1/HLA-DQA1/HLA-DRB5/APOE
GO:0070821	tertiary granule membrane	73/19717	5.11919e-09	8.79569e-08	5.4376e-08	CC	9	LAIR1/CD53/ITGAX/LILRB2/FCER1G/CYBB/ITGB2/ITGAM/OLR1
GO:0012507	ER to Golgi transport vesicle membrane	62/19717	2.59392e-08	4.08543e-07	2.52566e-07	CC	8	HLA-DQB2/HLA-DQB1/HLA-DRB1/HLA-DRA/HLA-DPB1/HLA-DPA1/HLA-DQA1/HLA-DRB5
GO:0060205	cytoplasmic vesicle lumen	338/19717	6.24345e-08	8.76062e-07	5.41592e-07	CC	15	IGF2/PRSS2/TGFB3/FN1/C3/MNDA/OSCAR/FGR/CTSW/F13A1/HK3/GNLY/APOE/S100A8/SAA1
GO:0031983	vesicle lumen	339/19717	6.48935e-08	8.76062e-07	5.41592e-07	CC	15	IGF2/PRSS2/TGFB3/FN1/C3/MNDA/OSCAR/FGR/CTSW/F13A1/HK3/GNLY/APOE/S100A8/SAA1
GO:0030667	secretory granule membrane	298/19717	8.73003e-08	1.09998e-06	6.80024e-07	CC	14	LAIR1/CD53/ITGAX/BST2/LILRB2/FCER1G/FCGR2A/C3AR1/FCGR3B/CYBB/FPR1/ITGB2/ITGAM/OLR1
GO:0005765	lysosomal membrane	354/19717	1.1401e-07	1.3147e-06	8.12766e-07	CC	15	HLA-DQB2/LAPTM5/HLA-DQB1/BST2/HLA-DMA/HLA-DRB1/HLA-DMB/C3AR1/HLA-DRA/HLA-DPB1/FPR1/HLA-DPA1/HLA-DQA1/HLA-DRB5/HLA-DOA
GO:0098852	lytic vacuole membrane	355/19717	1.18254e-07	1.3147e-06	8.12766e-07	CC	15	HLA-DQB2/LAPTM5/HLA-DQB1/BST2/HLA-DMA/HLA-DRB1/HLA-DMB/C3AR1/HLA-DRA/HLA-DPB1/FPR1/HLA-DPA1/HLA-DQA1/HLA-DRB5/HLA-DOA
GO:0030665	clathrin-coated vesicle membrane	115/19717	2.81223e-07	2.95284e-06	1.82548e-06	CC	9	HLA-DQB2/HLA-DQB1/HLA-DRB1/HLA-DRA/HLA-DPB1/HLA-DPA1/HLA-DQA1/HLA-DRB5/APOE
GO:0005581	collagen trimer	87/19717	3.8064e-07	3.78637e-06	2.34078e-06	CC	8	CTHRC1/COL1A1/C1QB/C1QA/COL11A1/MSR1/COL10A1/MARCO
GO:0032588	trans-Golgi network membrane	92/19717	5.86831e-07	5.54556e-06	3.42833e-06	CC	8	HLA-DQB2/HLA-DQB1/HLA-DRB1/HLA-DRA/HLA-DPB1/HLA-DPA1/HLA-DQA1/HLA-DRB5
GO:0030134	COPII-coated ER to Golgi transport vesicle	93/19717	6.37878e-07	5.7409e-06	3.5491e-06	CC	8	HLA-DQB2/HLA-DQB1/HLA-DRB1/HLA-DRA/HLA-DPB1/HLA-DPA1/HLA-DQA1/HLA-DRB5
GO:0005774	vacuolar membrane	412/19717	7.88755e-07	6.77612e-06	4.18908e-06	CC	15	HLA-DQB2/LAPTM5/HLA-DQB1/BST2/HLA-DMA/HLA-DRB1/HLA-DMB/C3AR1/HLA-DRA/HLA-DPB1/FPR1/HLA-DPA1/HLA-DQA1/HLA-DRB5/HLA-DOA
GO:0030660	Golgi-associated vesicle membrane	114/19717	3.00499e-06	2.46932e-05	1.52656e-05	CC	8	HLA-DQB2/HLA-DQB1/HLA-DRB1/HLA-DRA/HLA-DPB1/HLA-DPA1/HLA-DQA1/HLA-DRB5
GO:0035579	specific granule membrane	91/19717	6.92636e-06	5.45451e-05	3.37204e-05	CC	7	LAIR1/CD53/C3AR1/CYBB/ITGB2/ITGAM/OLR1
GO:0034774	secretory granule lumen	321/19717	8.03561e-06	6.07492e-05	3.75559e-05	CC	12	IGF2/PRSS2/TGFB3/FN1/C3/MNDA/OSCAR/FGR/CTSW/F13A1/HK3/S100A8
GO:0030662	coated vesicle membrane	182/19717	1.27147e-05	9.24258e-05	5.71388e-05	CC	9	HLA-DQB2/HLA-DQB1/HLA-DRB1/HLA-DRA/HLA-DPB1/HLA-DPA1/HLA-DQA1/HLA-DRB5/APOE
GO:0101002	ficolin-1-rich granule	185/19717	1.44908e-05	0.000101435	6.27086e-05	CC	9	ITGAX/MMP9/LILRB2/MNDA/FCER1G/TNFAIP6/FPR1/ITGB2/HK3
GO:0030136	clathrin-coated vesicle	188/19717	1.64742e-05	0.000111201	6.87458e-05	CC	9	HLA-DQB2/HLA-DQB1/HLA-DRB1/HLA-DRA/HLA-DPB1/HLA-DPA1/HLA-DQA1/HLA-DRB5/APOE
GO:0030176	integral component of endoplasmic reticulum membrane	150/19717	2.26955e-05	0.00014312	8.84785e-05	CC	8	HLA-DQB2/HLA-DQB1/HLA-DRB1/HLA-DRA/HLA-DPB1/HLA-DPA1/HLA-DQA1/HLA-DRB5
GO:0010008	endosome membrane	479/19717	2.27175e-05	0.00014312	8.84785e-05	CC	14	HLA-DQB2/HLA-DQB1/HLA-DMA/HLA-DRB1/HLA-DMB/HLA-DRA/HLA-DPB1/HLA-DPA1/SPHK1/HLA-DQA1/HLA-DRB5/GPNMB/MRC1/HLA-DOA
GO:0031227	intrinsic component of endoplasmic reticulum membrane	158/19717	3.29657e-05	0.000200984	0.000124251	CC	8	HLA-DQB2/HLA-DQB1/HLA-DRB1/HLA-DRA/HLA-DPB1/HLA-DPA1/HLA-DQA1/HLA-DRB5
GO:0042581	specific granule	160/19717	3.6066e-05	0.000213015	0.000131689	CC	8	LAIR1/CD53/C3AR1/OSCAR/CYBB/ITGB2/ITGAM/OLR1
GO:0005798	Golgi-associated vesicle	178/19717	7.66489e-05	0.000438989	0.000271388	CC	8	HLA-DQB2/HLA-DQB1/HLA-DRB1/HLA-DRA/HLA-DPB1/HLA-DPA1/HLA-DQA1/HLA-DRB5
GO:0005802	trans-Golgi network	236/19717	9.68871e-05	0.000538578	0.000332956	CC	9	HLA-DQB2/HLA-DQB1/HLA-DRB1/HLA-DRA/HLA-DPB1/HLA-DPA1/HLA-DQA1/POSTN/HLA-DRB5
GO:0101003	ficolin-1-rich granule membrane	61/19717	0.000110461	0.00059649	0.000368758	CC	5	ITGAX/LILRB2/FCER1G/FPR1/ITGB2
GO:0005788	endoplasmic reticulum lumen	309/19717	0.000153996	0.000808478	0.000499811	CC	10	NOTUM/WNT4/FN1/C3/COL1A1/TNC/COL11A1/COL10A1/SPP1/APOE
GO:0034358	plasma lipoprotein particle	37/19717	0.00018862	0.000938138	0.000579968	CC	4	MSR1/APOC1/APOE/SAA1
GO:1990777	lipoprotein particle	37/19717	0.00018862	0.000938138	0.000579968	CC	4	MSR1/APOC1/APOE/SAA1
GO:0030658	transport vesicle membrane	208/19717	0.000224404	0.00108749	0.000672302	CC	8	HLA-DQB2/HLA-DQB1/HLA-DRB1/HLA-DRA/HLA-DPB1/HLA-DPA1/HLA-DQA1/HLA-DRB5
GO:0032994	protein-lipid complex	39/19717	0.000232092	0.00109663	0.000677953	CC	4	MSR1/APOC1/APOE/SAA1
GO:0030135	coated vesicle	289/19717	0.000436442	0.00201189	0.00124378	CC	9	HLA-DQB2/HLA-DQB1/HLA-DRB1/HLA-DRA/HLA-DPB1/HLA-DPA1/HLA-DQA1/HLA-DRB5/APOE
GO:0071682	endocytic vesicle lumen	20/19717	0.000474051	0.00213323	0.00131879	CC	3	GNLY/APOE/SAA1
GO:0044420	extracellular matrix component	51/19717	0.000656082	0.00288371	0.00178274	CC	4	COL1A1/TNC/COL11A1/MFAP5
GO:0031091	platelet alpha granule	91/19717	0.000716671	0.00307843	0.00190312	CC	5	IGF2/TGFB3/FN1/THBS2/F13A1
GO:0034364	high-density lipoprotein particle	26/19717	0.00104492	0.00438865	0.00271312	CC	3	APOC1/APOE/SAA1
GO:0005766	primary lysosome	155/19717	0.00133827	0.00538154	0.00332693	CC	6	PRSS2/BST2/C3/MNDA/C3AR1/FPR1
GO:0042582	azurophil granule	155/19717	0.00133827	0.00538154	0.00332693	CC	6	PRSS2/BST2/C3/MNDA/C3AR1/FPR1
GO:0008305	integrin complex	31/19717	0.00175598	0.00691417	0.00427443	CC	3	ITGAX/ITGB2/ITGAM
GO:0031093	platelet alpha granule lumen	67/19717	0.00182835	0.00705219	0.00435975	CC	4	IGF2/TGFB3/FN1/F13A1
GO:0098636	protein complex involved in cell adhesion	34/19717	0.00229827	0.00868746	0.0053707	CC	3	ITGAX/ITGB2/ITGAM
GO:0001772	immunological synapse	36/19717	0.00271139	0.0100481	0.00621185	CC	3	CD53/GZMA/HAVCR2
GO:0005583	fibrillar collagen trimer	11/19717	0.00314252	0.0112063	0.00692789	CC	2	COL1A1/COL11A1
GO:0098643	banded collagen fibril	11/19717	0.00314252	0.0112063	0.00692789	CC	2	COL1A1/COL11A1
GO:0009897	external side of plasma membrane	393/19717	0.00364352	0.0127523	0.00788363	CC	9	CSF3R/CD86/FCER1G/ITGB2/ITGAM/FCGR3A/CXCL9/CD163/CXCL10
GO:0005614	interstitial matrix	12/19717	0.00375187	0.0128928	0.00797048	CC	2	TNC/CCDC80
GO:0005770	late endosome	256/19717	0.00390186	0.0130818	0.00808735	CC	7	CTSL/BST2/HLA-DMA/HLA-DRB1/HLA-DMB/HLA-DRA/HLA-DRB5
GO:0031902	late endosome membrane	134/19717	0.00394532	0.0130818	0.00808735	CC	5	HLA-DMA/HLA-DRB1/HLA-DMB/HLA-DRA/HLA-DRB5
GO:0042627	chylomicron	13/19717	0.00441152	0.0143755	0.0088871	CC	2	APOC1/APOE
GO:0034362	low-density lipoprotein particle	14/19717	0.00512067	0.0164035	0.0101409	CC	2	MSR1/APOE
GO:0072562	blood microparticle	147/19717	0.00582616	0.0182138	0.01126	CC	5	FN1/C3/C1QB/F13A1/APOE
GO:0043020	NADPH oxidase complex	15/19717	0.00587852	0.0182138	0.01126	CC	2	CYBB/NCF2
GO:0005604	basement membrane	95/19717	0.00642681	0.0195914	0.0121116	CC	4	FN1/TNC/THBS2/CCDC80
GO:1904724	tertiary granule lumen	55/19717	0.00895066	0.026852	0.0166002	CC	3	MMP9/OSCAR/TNFAIP6
GO:0098644	complex of collagen trimers	19/19717	0.00938125	0.027704	0.017127	CC	2	COL1A1/COL11A1
GO:0035577	azurophil granule membrane	58/19717	0.0103514	0.0292553	0.018086	CC	3	BST2/C3AR1/FPR1
GO:0034361	very-low-density lipoprotein particle	20/19717	0.0103709	0.0292553	0.018086	CC	2	APOC1/APOE
GO:0034385	triglyceride-rich plasma lipoprotein particle	20/19717	0.0103709	0.0292553	0.018086	CC	2	APOC1/APOE
GO:0005775	vacuolar lumen	172/19717	0.0110747	0.0307812	0.0190293	CC	5	PRSS2/CTSL/C3/PRELP/MNDA
GO:0030133	transport vesicle	392/19717	0.0116098	0.0318008	0.0196596	CC	8	HLA-DQB2/HLA-DQB1/HLA-DRB1/HLA-DRA/HLA-DPB1/HLA-DPA1/HLA-DQA1/HLA-DRB5
GO:1904813	ficolin-1-rich granule lumen	124/19717	0.0159523	0.0430712	0.0266271	CC	4	MMP9/MNDA/TNFAIP6/HK3
GO:0008009	chemokine activity	49/17697	1.16156e-16	3.4266e-14	2.81219e-14	MF	13	CXCL14/CCL19/CCL3/CCL21/CCL4/CCL5/CCL13/CXCL11/CCL8/CXCL13/CXCL9/CXCL10/CCL18
GO:0042379	chemokine receptor binding	66/17697	2.33453e-16	3.44343e-14	2.82601e-14	MF	14	CXCL14/CCL19/CCL3/CCL21/CCL4/CCL5/CCL13/CXCL11/CCL8/CXCL13/CXCL9/CXCL10/TFF2/CCL18
GO:0001664	G protein-coupled receptor binding	280/17697	2.1786e-13	1.71957e-11	1.41124e-11	MF	20	CXCL14/WNT4/CTHRC1/CCL19/CCL3/C3/CCL21/CCL4/FPR1/CCL5/CCL13/CXCL11/CCL8/CXCL13/CXCL9/CXCL10/TFF2/SAA1/MARCO/CCL18
GO:0048018	receptor ligand activity	482/17697	2.4968e-13	1.71957e-11	1.41124e-11	MF	25	IGF2/RETNLB/CXCL14/WNT4/TGFB3/OSM/CCL19/SECTM1/CCL3/CCL21/TNFSF13B/CCL4/CCL5/TYMP/CCL13/CXCL11/CCL8/CXCL13/GPNMB/CXCL9/CXCL10/SPP1/SFRP2/SAA1/CCL18
GO:0032395	MHC class II receptor activity	10/17697	2.91453e-13	1.71957e-11	1.41124e-11	MF	7	HLA-DQB2/HLA-DQB1/HLA-DRA/HLA-DPA1/HLA-DQA1/KRT17/HLA-DOA
GO:0005125	cytokine activity	220/17697	3.71568e-13	1.82687e-11	1.49931e-11	MF	18	CXCL14/TGFB3/OSM/CCL19/SECTM1/CCL3/CCL21/TNFSF13B/CCL4/CCL5/CCL13/CXCL11/CCL8/CXCL13/CXCL9/CXCL10/SPP1/CCL18
GO:0005539	glycosaminoglycan binding	229/17697	7.38728e-13	3.11321e-11	2.555e-11	MF	18	FN1/HAPLN3/SULF1/PRELP/TNFAIP6/THBS2/POSTN/COL11A1/CCDC80/CXCL11/CCL8/CXCL13/TREM2/GPNMB/COMP/CXCL10/APOE/SAA1
GO:0005126	cytokine receptor binding	286/17697	3.1064e-11	1.14549e-09	9.40095e-10	MF	18	CXCL14/TGFB3/OSM/CD300LF/CCL19/CCL3/CCL21/TNFSF13B/CCL4/CCL5/CCL13/CXCL11/CCL8/CXCL13/CXCL9/CXCL10/TFF2/CCL18
GO:0048020	CCR chemokine receptor binding	43/17697	6.93222e-11	2.27223e-09	1.86481e-09	MF	9	CCL19/CCL3/CCL21/CCL4/CCL5/CCL13/CCL8/CXCL13/CCL18
GO:0005201	extracellular matrix structural constituent	163/17697	9.13191e-11	2.69391e-09	2.21088e-09	MF	14	CTHRC1/FN1/AEBP1/COL1A1/PRELP/MGP/FBLN2/TNC/THBS2/POSTN/COL11A1/MFAP5/COL10A1/COMP
GO:0008201	heparin binding	169/17697	1.4822e-10	3.97498e-09	3.26225e-09	MF	14	FN1/PRELP/THBS2/POSTN/COL11A1/CCDC80/CXCL11/CCL8/CXCL13/GPNMB/COMP/CXCL10/APOE/SAA1
GO:0042605	peptide antigen binding	31/17697	5.51436e-09	1.35561e-07	1.11255e-07	MF	7	HLA-DQB1/HLA-DRB1/HLA-DRA/HLA-DPB1/HLA-DPA1/HLA-DQA1/HLA-DRB5
GO:0045236	CXCR chemokine receptor binding	11/17697	1.69608e-08	3.8488e-07	3.1587e-07	MF	5	CXCL11/CXCL13/CXCL9/CXCL10/TFF2
GO:1901681	sulfur compound binding	250/17697	2.40111e-08	5.05948e-07	4.1523e-07	MF	14	FN1/PRELP/THBS2/POSTN/COL11A1/CCDC80/CXCL11/CCL8/CXCL13/GPNMB/COMP/CXCL10/APOE/SAA1
GO:0042277	peptide binding	295/17697	2.68942e-08	5.28919e-07	4.34082e-07	MF	15	HLA-DQB1/LILRB2/HLA-DRB1/HLA-DRA/HLA-DPB1/C1QA/HLA-DPA1/HLA-DQA1/ITGB2/HLA-DRB5/ITGAM/TREM2/MSR1/APOE/MARCO
GO:0023023	MHC protein complex binding	25/17697	4.80031e-08	8.77298e-07	7.19995e-07	MF	6	HLA-DMA/LILRB2/HLA-DRB1/HLA-DMB/HLA-DRA/HLA-DOA
GO:0033218	amide binding	356/17697	5.05562e-08	8.77298e-07	7.19995e-07	MF	16	CD300LF/HLA-DQB1/LILRB2/HLA-DRB1/HLA-DRA/HLA-DPB1/C1QA/HLA-DPA1/HLA-DQA1/ITGB2/HLA-DRB5/ITGAM/TREM2/MSR1/APOE/MARCO
GO:0023026	MHC class II protein complex binding	16/17697	1.55035e-07	2.54085e-06	2.08526e-06	MF	5	HLA-DMA/HLA-DRB1/HLA-DMB/HLA-DRA/HLA-DOA
GO:0001540	amyloid-beta binding	78/17697	2.82979e-07	4.39362e-06	3.60582e-06	MF	8	LILRB2/C1QA/ITGB2/ITGAM/TREM2/MSR1/APOE/MARCO
GO:0043394	proteoglycan binding	36/17697	4.89429e-07	7.21908e-06	5.92467e-06	MF	6	FN1/CTSL/TNC/GPNMB/COMP/APOE
GO:0005518	collagen binding	67/17697	1.41849e-06	1.98571e-05	1.62967e-05	MF	7	FN1/CTSL/MMP9/AEBP1/SPOCK1/MMP12/COMP
GO:0019864	IgG binding	11/17697	1.48087e-06	1.98571e-05	1.62967e-05	MF	4	FCER1G/FCGR2A/FCGR3B/FCGR3A
GO:0005178	integrin binding	132/17697	1.52039e-05	0.000188819	0.000154963	MF	8	IGF2/FN1/FAP/ITGB2/GPNMB/COMP/SPP1/SFRP2
GO:0042056	chemoattractant activity	38/17697	1.53615e-05	0.000188819	0.000154963	MF	5	CCL3/CCL5/GPNMB/CXCL10/SAA1
GO:0019865	immunoglobulin binding	24/17697	4.3813e-05	0.000516993	0.000424294	MF	4	FCER1G/FCGR2A/FCGR3B/FCGR3A
GO:0003823	antigen binding	160/17697	6.04955e-05	0.000686391	0.000563318	MF	8	HLA-DQB1/HLA-DRB1/HLA-DRA/HLA-DPB1/HLA-DPA1/HLA-DQA1/HLA-DRB5/LILRB4
GO:0038024	cargo receptor activity	85/17697	7.85002e-05	0.000857687	0.0007039	MF	6	ITGB2/ITGAM/MSR1/MRC1/CD163/MARCO
GO:0016004	phospholipase activator activity	12/17697	0.000119307	0.00125699	0.00103161	MF	3	CCL3/CCL5/CCL8
GO:0060229	lipase activator activity	14/17697	0.000194989	0.00198351	0.00162786	MF	3	CCL3/CCL5/CCL8
GO:0004222	metalloendopeptidase activity	103/17697	0.00022691	0.00223128	0.0018312	MF	6	ADAMTS2/MMP9/MMP1/FAP/MMP12/ADAM12
GO:0001846	opsonin binding	15/17697	0.000242244	0.00230523	0.00189189	MF	3	ITGB2/ITGAM/VSIG4
GO:0001848	complement binding	21/17697	0.000682521	0.00629199	0.00516381	MF	3	ITGB2/ITGAM/VSIG4
GO:0008237	metallopeptidase activity	181/17697	0.000830252	0.00742195	0.00609116	MF	7	ADAMTS2/MMP9/AEBP1/MMP1/FAP/MMP12/ADAM12
GO:0004175	endopeptidase activity	427/17697	0.00094085	0.00816326	0.00669955	MF	11	PRSS2/ADAMTS2/CTSL/MMP9/GZMA/MMP1/FAP/CTSW/MMP12/GZMH/ADAM12
GO:0050840	extracellular matrix binding	57/17697	0.00131527	0.0110858	0.0090981	MF	4	FBLN2/SPOCK1/COL11A1/SPP1
GO:0001968	fibronectin binding	27/17697	0.00144693	0.0118568	0.00973084	MF	3	CTSL/CCDC80/SFRP2
GO:0004252	serine-type endopeptidase activity	160/17697	0.00228145	0.0181899	0.0149284	MF	6	PRSS2/MMP9/GZMA/MMP1/FAP/GZMH
GO:0071813	lipoprotein particle binding	33/17697	0.00260191	0.0196811	0.0161522	MF	3	TREM2/MSR1/APOE
GO:0071814	protein-lipid complex binding	33/17697	0.00260191	0.0196811	0.0161522	MF	3	TREM2/MSR1/APOE
GO:0050786	RAGE receptor binding	11/17697	0.00363634	0.026818	0.0220094	MF	2	FPR1/S100A8
GO:0008236	serine-type peptidase activity	182/17697	0.00430756	0.0304815	0.0250161	MF	6	PRSS2/MMP9/GZMA/MMP1/FAP/GZMH
GO:0016175	superoxide-generating NADPH oxidase activity	12/17697	0.00433974	0.0304815	0.0250161	MF	2	CYBB/NCF2
GO:0042287	MHC protein binding	40/17697	0.0045151	0.0309757	0.0254216	MF	3	LILRB2/PILRA/KRT17
GO:0017171	serine hydrolase activity	186/17697	0.00478542	0.0317422	0.0260507	MF	6	PRSS2/MMP9/GZMA/MMP1/FAP/GZMH
GO:0030020	extracellular matrix structural constituent conferring tensile strength	41/17697	0.00484203	0.0317422	0.0260507	MF	3	COL1A1/COL11A1/COL10A1
GO:0008191	metalloendopeptidase inhibitor activity	16/17697	0.00771954	0.047443	0.0389363	MF	2	BST2/SPOCK1
GO:0030169	low-density lipoprotein particle binding	16/17697	0.00771954	0.047443	0.0389363	MF	2	TREM2/MSR1
GO:0043395	heparan sulfate proteoglycan binding	16/17697	0.00771954	0.047443	0.0389363	MF	2	COMP/APOE
