# Supplementary material for: Immune subtyping of lymph node metastasis-negative colorectal cancer reveals biomarkers for prognosis and immunotherapy response
Source: PLoS One. 2025 Sep 24;20(9):e0332915. doi: 10.1371/journal.pone.0332915 (PMC12459767; doi:10.1371/journal.pone.0332915)
Supplement: S4 Table — (XLSX) [file pone.0332915.s004.xlsx]

## Sheet: Table-S4
Supplementary Table-S4: Pathway enrichment analysis of two CRC subclasses
ID	Description	BgRatio	pvalue	p.adjust	qvalue	Count	geneID
hsa05150	Staphylococcus aureus infection	23/107	2.00237e-23	3.52418e-21	2.65578e-21	23	1671/3119/3108/718/3123/3109/2212/719/713/2215/3122/3115/2357/712/2359/3113/3117/3872/3689/3127/3684/3111/2214
hsa04145	Phagosome	25/107	4.15863e-21	3.65959e-19	2.75783e-19	25	3119/1514/3108/718/3123/3109/2212/2215/3122/1536/3115/4688/7058/3113/3117/3689/3127/3684/4481/4360/3111/2214/4973/1311/8685
hsa05140	Leishmaniasis	19/107	1.02648e-19	6.02203e-18	4.53813e-18	19	7043/3119/3108/718/3123/3109/2212/2215/3122/1536/3115/4688/3113/3117/3689/3127/3684/3111/2214
hsa05323	Rheumatoid arthritis	18/107	1.11185e-16	4.89215e-15	3.68667e-15	18	7043/6348/3119/1514/3108/4312/942/3123/3109/10673/3122/3115/6352/3113/3117/3689/3127/3111
hsa05152	Tuberculosis	22/107	8.89792e-16	3.13207e-14	2.36029e-14	22	7043/3119/3687/3108/718/3123/3109/2207/2212/2215/3122/3115/3113/8877/3117/3689/3127/4261/3684/4360/3111/2214
hsa05310	Asthma	11/107	8.60233e-14	2.52335e-12	1.90157e-12	11	3119/3108/3123/3109/2207/3122/3115/3113/3117/3127/3111
hsa04672	Intestinal immune network for IgA production	12/107	9.24696e-13	2.32495e-11	1.75205e-11	12	3119/3108/942/3123/3109/10673/3122/3115/3113/3117/3127/3111
hsa05330	Allograft rejection	11/107	1.13234e-12	2.49114e-11	1.87729e-11	11	3119/3108/942/3123/3109/3122/3115/3113/3117/3127/3111
hsa05322	Systemic lupus erythematosus	17/107	1.57338e-12	3.07684e-11	2.31867e-11	17	3119/3108/718/942/3123/3109/2212/713/2215/3122/3115/712/3113/3117/3127/3111/2214
hsa05332	Graft-versus-host disease	11/107	3.85543e-12	6.78556e-11	5.11352e-11	11	3119/3108/942/3123/3109/3122/3115/3113/3117/3127/3111
hsa04940	Type I diabetes mellitus	11/107	5.12431e-12	8.1989e-11	6.17859e-11	11	3119/3108/942/3123/3109/3122/3115/3113/3117/3127/3111
hsa05416	Viral myocarditis	12/107	1.2437e-11	1.82409e-10	1.37461e-10	12	3119/3108/942/3123/3109/3122/3115/3113/3117/3689/3127/3111
hsa05320	Autoimmune thyroid disease	11/107	6.08612e-11	8.23967e-10	6.20932e-10	11	3119/3108/942/3123/3109/3122/3115/3113/3117/3127/3111
hsa04612	Antigen processing and presentation	12/107	3.17058e-10	3.98588e-09	3.00371e-09	12	3119/1514/3108/3123/3109/3122/3115/3113/3117/3127/4261/3111
hsa04061	Viral protein interaction with cytokine and cytokine receptor	13/107	4.86455e-10	5.70774e-09	4.30129e-09	13	9547/6363/6348/6366/6351/6352/6357/6373/6355/10563/4283/3627/6362
hsa05321	Inflammatory bowel disease	11/107	6.26625e-10	6.89287e-09	5.19439e-09	11	7043/3119/3108/3123/3109/3122/3115/3113/3117/3127/3111
hsa05164	Influenza A	16/107	6.88191e-10	7.1248e-09	5.36917e-09	16	5645/4599/3119/3108/4939/3123/3109/3122/3115/6352/3113/3117/3127/4261/3111/3627
hsa04640	Hematopoietic cell lineage	12/107	5.36313e-09	5.24395e-08	3.95178e-08	12	1441/3119/3108/3123/3109/3122/3115/3113/3117/3127/3684/3111
hsa05145	Toxoplasmosis	12/107	2.22273e-08	2.05895e-07	1.5516e-07	12	7043/3119/3108/3123/3109/3122/3115/3113/3117/3127/4261/3111
hsa04514	Cell adhesion molecules	13/107	6.69818e-08	5.89439e-07	4.44195e-07	13	3119/3108/942/3123/3109/3122/3115/3113/3117/3689/3127/3684/3111
hsa04062	Chemokine signaling pathway	14/107	1.93853e-07	1.62467e-06	1.22433e-06	14	9547/6363/6348/6366/2268/6351/6352/6357/6373/6355/10563/4283/3627/6362
hsa04060	Cytokine-cytokine receptor interaction	17/107	2.63563e-07	2.1085e-06	1.58894e-06	17	9547/1441/7043/5008/6363/6348/6366/10673/6351/6352/6357/6373/6355/10563/4283/3627/6362
hsa04658	Th1 and Th2 cell differentiation	10/107	3.09387e-07	2.36748e-06	1.78411e-06	10	3119/3108/3123/3109/3122/3115/3113/3117/3127/3111
hsa04659	Th17 cell differentiation	10/107	1.27883e-06	9.3781e-06	7.06723e-06	10	3119/3108/3123/3109/3122/3115/3113/3117/3127/3111
hsa04610	Complement and coagulation cascades	9/107	1.55875e-06	1.09736e-05	8.26956e-06	9	3687/718/719/713/712/2162/3689/3684/11326
hsa05169	Epstein-Barr virus infection	12/107	1.29526e-05	8.76791e-05	6.60739e-05	12	3119/3108/4939/3123/3109/3122/3115/3113/3117/3127/3111/3627
hsa05166	Human T-cell leukemia virus 1 infection	12/107	2.90951e-05	0.000189657	0.000142923	12	7043/3119/3108/3123/3109/3122/3115/3113/3117/3689/3127/3111
hsa04613	Neutrophil extracellular trap formation	11/107	3.85879e-05	0.000242552	0.000182785	11	718/2212/2215/1536/2357/4688/2359/3689/3684/366/2214
hsa04620	Toll-like receptor signaling pathway	8/107	6.42841e-05	0.000390138	0.000294004	8	6348/942/6351/6352/6373/4283/3627/6696
hsa05171	Coronavirus disease - COVID-19	11/107	0.000231049	0.00135549	0.00102148	11	4599/718/4312/4939/2212/719/713/1536/712/2162/3627
hsa04380	Osteoclast differentiation	8/107	0.000274799	0.00156015	0.00117571	8	10288/2212/126014/2215/4688/11006/54209/2214
hsa04512	ECM-receptor interaction	6/107	0.00104066	0.00572365	0.00431328	6	2335/1277/3371/7058/1311/6696
hsa05168	Herpes simplex virus 1 infection	15/107	0.00217591	0.0115365	0.0086938	15	3119/684/3108/718/4939/3123/3109/3122/29992/3115/6352/3113/3117/3127/3111
hsa05142	Chagas disease	6/107	0.00222865	0.0115365	0.0086938	6	7043/6348/718/713/712/6352
hsa04064	NF-kappa B signaling pathway	6/107	0.00245871	0.0123638	0.0093172	6	6363/6366/10673/6351/597/6357
hsa05133	Pertussis	5/107	0.00321685	0.0157268	0.0118516	5	718/713/712/3689/3684
hsa05144	Malaria	4/107	0.00415721	0.0197748	0.0149021	4	7043/7058/3689/1311
hsa04621	NOD-like receptor signaling pathway	7/107	0.00990055	0.0458552	0.0345559	7	1671/2633/4939/1536/6352/115361/115362
