# Supplementary material for: Immune subtyping of lymph node metastasis-negative colorectal cancer reveals biomarkers for prognosis and immunotherapy response
Source: PLoS One. 2025 Sep 24;20(9):e0332915. doi: 10.1371/journal.pone.0332915 (PMC12459767; doi:10.1371/journal.pone.0332915)
Supplement: S5 Table — (XLSX) [file pone.0332915.s005.xlsx]

## Sheet: Table-S5
Supplementary Table-S5: P values for gene set mRNA enrichment analysis
Pathway	Reference	C1_vs_C2
Signatures
WNT_ACTIVATION	BIOCARTA	0.574718
MYC_ACTIVATION	PID	1
Canonical
MAPK_ACTIVATION	GO_BP	4.15703e-07
PI3K_ACTIVATION	GO_BP	0.674659
PROTEASOME_ACTIVATION	KEGG	0.0104118
JAK_STAT_ACTIVATION	KEGG	1.8173e-12
SRC_ACTIVATION	BIOCARTA	5.08386e-06
CASPASES_ACTIVATION	BIOCARTA	0.00443252
TRANSLATION_ACTIVATION	REACTOME	0.0228346
NOTCH_ACTIVATION	REACTOME	2.33962e-06
INTEGRIN_BETA3_ACTIVATION	REACTOME	2.4029e-05
VEGF_VEGFR_ACTIVATION	REACTOME	0.00439004
Immune
IMMUNE_ACTIVATION	GO_BP	1.21916e-26
PD1_ACTIVATION	REACTOME	6.41254e-27
COMPLEMENT_ACTIVATION	KEGG	9.08619e-19
Metabolism
SUGAR_AMINO_ACID_NUCLEOTIDE_METABOLISM	KEGG	0.0276018
GLUCOSE_PENTOSE_METABOLISM	KEGG	1
FRUCTOSE_MANNOSE_METABOLISM	KEGG	1
STARCH_SUCROSE_METABOLISM	KEGG	1
GALACTOSE_METABOLISM	KEGG	0.0284033
GLUTAMINE_METABOLISM	GO_BP	1
GLUTATHIONE_METABOLISM	KEGG	1
NITROGEN_METABOLISM	KEGG	1
TYROSINE_METABOLISM	KEGG	0.253344
GLYCEROPHOSPHOLIPID_METABOLISM	KEGG	0.255246
LYSOPHOSPHOLIPID_METABOLISM	PID	0.00282578
FATTY_ACID_METABOLISM	KEGG	0.620585
ARACHNOID_ACID_METABOLISM	KEGG	0.343634
LINOLEIC_ACID_METABOLISM	KEGG	0.000294643
