# Supplementary material for: Immune subtyping of lymph node metastasis-negative colorectal cancer reveals biomarkers for prognosis and immunotherapy response
Source: PLoS One. 2025 Sep 24;20(9):e0332915. doi: 10.1371/journal.pone.0332915 (PMC12459767; doi:10.1371/journal.pone.0332915)
Supplement: S6 Table — (XLSX) [file pone.0332915.s006.xlsx]

## Sheet: Table-S6
Supplementary Table-S6: The abundances of 13 immune-related cells
id	T cells	CD8 T cells	Cytotoxic lymphocytes	B lineage	Monocytic lineage	Myeloid dendritic cells	Neutrophils	Endothelial cells	Fibroblasts	T_helper_cells	Tfh	Th2_cells	Treg
TCGA-3L-AA1B	4.95189	1.47888	0.619837	15.4845	3.25959	2.00068	3.81153	4.01477	58.235	0.481699	0.197555	0.0155296	0.562583
TCGA-4T-AA8H	2.73474	0.323343	0.309816	2.71793	0.604734	0.254985	4.42976	2.8607	11.7082	0.147201	0.00338827	0.0342591	0.555914
TCGA-5M-AAT4	2.23313	1.62854	0.647374	0.4534	1.11652	0.249784	3.14536	3.10489	29.5301	0.0897891	0.00461181	0.00536476	0.528377
TCGA-5M-AATE	2.3647	2.08602	0.684122	2.78437	1.93589	0.866216	3.44229	2.86148	37.5991	0.194731	0.0274826	0.023812	0.553486
TCGA-A6-2675	2.5266	0.280492	2.26705	5.51362	9.46194	2.09287	5.8282	5.6112	205.515	0.719457	0.0888922	0.0252375	0.598165
TCGA-A6-2676	3.55781	0.883172	10.7225	0.708722	10.5553	2.17695	3.3162	3.83141	57.63	0.776288	0.33622	0.150117	0.585466
TCGA-A6-2679	6.40995	1.72971	4.78585	59.2843	2.4052	1.15359	5.80206	5.4383	51.4888	0.489605	0.00498828	0.349274	0.518782
TCGA-A6-2680	3.82815	0.0489111	0.841812	5.156	3.9584	1.34692	6.10823	5.58935	74.182	0.574876	0.0320003	0.0190119	0.539834
TCGA-A6-2681	2.52401	0.78108	0.996571	3.19404	4.97975	1.51563	3.38048	6.35826	168.532	0.552141	0.0828165	0.0365477	0.540519
TCGA-A6-2683	3.23238	0.0803666	0.127301	1.16281	1.54925	0.337622	3.09519	4.3102	28.4613	0.29685	9.41185e-05	0.0213649	0.474537
TCGA-A6-2684	3.96082	0.568004	0.942903	2.13183	8.25161	3.89413	3.43646	5.88421	116.446	0.718522	0.0213117	0.0695435	0.549013
TCGA-A6-2685	3.74777	0.681134	0.903099	9.99115	9.62259	3.66945	5.47571	6.33094	246.647	0.753481	0.124131	0.0273874	0.539491
TCGA-A6-2686	7.01577	3.58325	18.6198	8.74936	9.50514	7.39768	5.03919	5.10656	56.675	0.769184	0.726187	0.382956	0.577337
TCGA-A6-3808	3.14442	1.56392	2.29531	5.96504	7.27582	3.79196	3.42659	4.84967	151.707	0.637295	0.565228	0.0393519	0.583806
TCGA-A6-3809	2.74751	1.8821	5.0291	1.88472	9.78965	4.13815	2.94257	2.62887	53.7469	0.622433	0.852094	0.399314	0.615319
TCGA-A6-3810	2.41071	1.59885	2.12883	4.51418	6.05868	3.31514	3.37693	4.59381	169.873	0.532232	0.21966	0.100296	0.596785
TCGA-A6-4105	4.64782	3.88439	4.79414	3.91512	8.37575	1.63231	5.08065	3.93154	114.233	0.650661	0.581866	0.117775	0.563474
TCGA-A6-5659	1.037	0.0717008	0.344338	1.00038	4.15251	2.02459	2.79159	4.7084	58.6017	0.344286	0.107295	0.00696477	0.56947
TCGA-A6-5666	4.32982	0.0254241	0.202466	0.204949	0.903133	0.328116	3.09671	2.61881	22.0557	0.0985421	0.0140237	0.00442357	0.557756
TCGA-A6-6138	3.52226	1.43294	7.50359	10.4864	10.5084	3.10353	4.05366	6.68987	92.4209	0.817977	0.708334	0.183019	0.616996
TCGA-A6-6140	3.02665	1.5644	2.47009	2.39236	1.54035	0.59837	7.05765	4.70985	32.9136	0.250073	0.0191061	0.0423533	0.561929
TCGA-A6-6141	6.24705	2.35989	2.99428	24.3708	3.13414	2.62542	3.18647	4.01117	50.7026	0.566405	0.656571	0.116989	0.578735
TCGA-A6-6648	1.6184	1.87961	0.878289	5.27025	2.09574	1.25321	8.98425	4.6421	23.7073	0.281414	0.0040471	0.0361415	0.59869
TCGA-A6-6652	2.90817	1.03319	0.475343	0.0575887	1.16345	0.26269	3.70864	3.08211	32.6683	0.108142	0.00263532	0.0154354	0.553595
TCGA-A6-6653	1.09457	0.337738	1.93794	0.57399	2.86477	1.4214	3.89297	4.64629	108.858	0.415251	0.0676712	0.021459	0.56437
TCGA-A6-6780	3.00474	1.32764	3.65208	0.752694	16.998	3.59402	2.79855	2.35214	21.149	0.656363	0.843775	0.430627	0.643564
TCGA-A6-6782	2.70488	1.36008	3.29634	8.54541	4.93884	2.25946	3.54817	6.76168	160.208	0.499423	0.12974	0.0173859	0.567711
TCGA-AA-3489	5.08254	3.27037	4.99438	64.0274	11.2839	5.00074	3.964	8.90146	365.649	0.79302	0.736843	0.0688892	0.616741
TCGA-AA-3494	2.67419	2.21265	0.992295	1.2788	2.33344	0.93769	4.52444	3.94846	37.5246	0.378262	0.0487534	0.0748242	0.55515
TCGA-AA-3495	3.71208	1.56957	2.55377	7.3088	3.28969	1.06764	13.3454	3.4411	32.107	0.499581	0.0959068	0.168472	0.57751
TCGA-AA-3496	5.16185	1.33394	2.63735	6.6043	8.48412	2.33734	4.1429	7.02251	132.616	0.770831	0.0602359	0.0965656	0.575106
TCGA-AA-3502	2.71639	3.86499	1.80742	6.13689	3.26205	0.800474	2.73167	2.28513	7.9825	0.641888	0.0519534	0.124707	0.54496
TCGA-AA-3506	5.47077	1.90783	2.12202	9.784	4.04947	1.0493	6.18317	3.74366	95.2696	0.603959	0.0370827	0.201037	0.545327
TCGA-AA-3509	1.86693	1.15174	1.03712	3.19956	3.53549	1.41066	3.86292	3.84619	45.1784	0.465322	0.112378	0.0255061	0.595441
TCGA-AA-3510	3.60336	0.723132	2.41606	7.50067	4.92629	1.43843	4.27304	3.71488	44.0357	0.609627	0.351924	0.0514098	0.54427
TCGA-AA-3511	1.77084	0.316841	0.910548	2.21822	3.11137	0.944418	4.23742	5.05346	140.315	0.37478	0.0445181	0.00950597	0.573711
TCGA-AA-3514	3.49619	2.12859	0.457499	1.48306	4.28112	0.662549	4.56283	5.8924	137.697	0.557088	0.00545887	0.0699301	0.481389
TCGA-AA-3517	5.03457	1.12449	1.98368	3.53747	4.3239	1.21433	6.17871	3.83596	67.6722	0.53657	0.0050824	0.0455534	0.55211
TCGA-AA-3518	3.62866	2.45169	5.7838	5.66061	3.99268	1.08499	5.10016	3.1565	44.4882	0.53111	0.637762	0.10768	0.545535
TCGA-AA-3520	3.41254	1.34222	0.800006	4.90132	5.68734	2.42409	6.73804	4.70126	134.449	0.601888	0.0428239	0.0117648	0.566046
TCGA-AA-3522	2.7031	1.01449	1.31956	11.3234	1.90795	1.71185	4.26822	3.63342	17.8865	0.403768	0.309556	0.126495	0.595583
TCGA-AA-3524	2.18195	3.44984	2.67247	3.32768	2.22673	1.09444	4.1268	2.60474	52.7798	0.262214	0.0824478	0.0344474	0.554686
TCGA-AA-3526	3.56575	3.74371	3.29559	1.72011	4.03005	1.20088	3.19631	3.5126	80.6292	0.443246	0.680853	0.106465	0.561149
TCGA-AA-3530	3.70318	3.09601	1.99071	9.1534	3.81638	1.84581	3.47724	3.336	23.4537	0.509464	0.243014	0.0229649	0.60592
TCGA-AA-3531	2.77338	0.666307	0.760278	1.12683	1.92892	0.340971	3.51781	3.15819	43.1106	0.309368	0.00771772	0.029365	0.505773
TCGA-AA-3532	4.6006	0.908317	2.8537	12.7759	7.35511	3.42536	6.49566	4.40803	123.328	0.676086	0.741423	0.159931	0.599874
TCGA-AA-3534	4.23812	3.09016	0.86311	2.01362	3.16743	1.4104	5.08387	3.32987	47.82	0.415533	0.0242826	0.0362356	0.560693
TCGA-AA-3538	1.95312	1.09415	0.274718	5.19681	3.71998	1.54793	9.21735	4.49549	97.83	0.396615	0.0115766	0.00931773	0.558642
TCGA-AA-3543	5.66125	4.33432	11.1574	7.62851	6.10902	1.63118	4.19738	3.22587	80.0455	0.715625	0.735815	0.305281	0.562223
TCGA-AA-3544	4.55396	1.16212	6.19855	11.2057	8.39648	3.10049	5.59197	5.52387	66.4355	0.764043	0.499143	0.181243	0.595263
TCGA-AA-3549	4.58834	1.81767	2.17829	4.80511	1.96811	0.638918	3.7876	5.31179	81.6948	0.305509	0.147201	0.0533652	0.561803
TCGA-AA-3553	3.47956	3.13312	2.69464	7.03922	3.80004	2.77416	3.79775	4.22748	66.6191	0.558876	0.48744	0.117272	0.562392
TCGA-AA-3554	2.84965	0.949226	2.92698	13.7996	9.62415	2.58625	5.34127	5.31237	201.377	0.68132	0.448013	0.0512229	0.568691
TCGA-AA-3555	0.854259	0.35188	0.98063	0.333715	3.44661	0.925569	3.40156	4.23405	113.035	0.348144	0.0249414	0.021459	0.548805
TCGA-AA-3556	1.93678	0.565411	1.72529	5.18289	4.34112	1.55396	4.6961	3.89196	35.497	0.47031	0.100989	0.0303062	0.558703
TCGA-AA-3561	2.0241	0.362978	0.383119	1.20043	1.45941	1.15905	2.39324	2.51984	24.17	0.263814	0.0010353	0.122825	0.564082
TCGA-AA-3655	3.5374	0.678006	1.12845	2.69708	4.07635	1.87645	3.30909	4.74889	117.707	0.527723	0.0800007	0.0165649	0.58089
TCGA-AA-3660	2.9689	1.39202	0.49879	5.61458	3.06029	1.23126	6.93653	4.53443	69.1496	0.351909	0.00188237	0.00978833	0.584492
TCGA-AA-3663	1.23963	0.399529	1.06499	0.222116	3.44434	1.14734	3.13933	2.8319	23.2931	0.461557	0.117648	0.0466828	0.56373
TCGA-AA-3664	3.82546	0.271422	1.70233	1.44263	2.89366	0.698008	5.09966	3.52803	33.9487	0.286497	0.244238	0.0303062	0.582931
TCGA-AA-3667	5.6151	0.594609	1.24634	2.68634	2.55122	0.574349	3.58997	3.42981	50.7652	0.421463	0.0352003	0.155296	0.486242
TCGA-AA-3673	3.5689	0.91088	0.964418	7.15452	3.12998	2.41529	3.86292	3.42558	76.0072	0.46664	0.128472	0.0275767	0.569478
TCGA-AA-3675	5.18364	1.38781	0.524822	1.30315	1.78441	0.982845	2.72545	2.87729	62.1268	0.249226	0.0402827	0.0398121	0.559637
TCGA-AA-3685	4.02837	2.7349	3.74698	10.0413	4.16993	3.70829	6.92362	2.64588	36.4768	0.610735	0.569699	0.257979	0.57692
TCGA-AA-3697	2.58649	1.62715	1.82862	6.92165	3.96472	1.16447	8.27926	3.63791	39.0244	0.471722	0.151531	0.0294591	0.576868
TCGA-AA-3710	7.83416	6.16453	10.9912	7.15798	11.2905	2.7755	5.61741	3.6837	69.659	0.681788	0.874715	0.420439	0.579324
TCGA-AA-3713	3.51579	1.85706	7.4751	11.9709	5.85803	2.28589	7.67584	3.68353	50.7386	0.564146	0.341274	0.116425	0.57203
TCGA-AA-3715	5.46298	1.91155	8.85526	13.1896	9.92177	2.72986	5.04447	4.39848	344.047	0.723663	0.158342	0.201246	0.544952
TCGA-AA-3812	3.11058	1.94182	1.33834	3.43299	6.00345	0.775641	12.5554	5.60192	159.864	0.602803	0	0.064309	0.528904
TCGA-AA-3815	7.08648	3.30587	8.28059	6.63628	6.86807	2.48994	4.06527	2.34601	57.2946	0.743386	0.777503	0.359588	0.582606
TCGA-AA-3818	1.83172	0.972443	2.39789	2.2864	2.85091	1.29893	3.2145	2.91357	26.1301	0.345415	0.235579	0.0321885	0.573983
TCGA-AA-3819	2.64357	1.41354	0.477814	3.58122	2.86588	1.94527	6.13611	4.66108	61.2527	0.353886	0.0266355	0.00687065	0.569423
TCGA-AA-3821	3.14727	2.04089	3.85017	0.178245	5.22386	1.41131	3.98107	3.15056	105.451	0.466922	0.0784948	0.0348239	0.569122
TCGA-AA-3831	3.5211	0.83443	1.63063	9.68512	4.40782	2.18395	3.8197	5.17746	52.692	0.621653	0.158119	0.0678595	0.565822
TCGA-AA-3833	3.34838	2.3595	4.32586	10.6741	4.17323	2.10804	6.73727	5.46223	137.724	0.532045	0.707212	0.0775821	0.578817
TCGA-AA-3837	3.48665	0.383766	1.67931	5.35435	2.40953	1.00606	5.67283	3.93625	104.039	0.369321	0.0334121	0.0374592	0.540347
TCGA-AA-3841	5.49872	1.89584	1.92931	11.4294	4.78183	1.06218	6.99781	5.74766	102.004	0.579582	0.102401	0.0830125	0.520423
TCGA-AA-3846	3.55432	0.65425	1.23235	6.5885	4.49918	1.88099	6.39445	3.33917	37.3705	0.44311	0.549276	0.0618359	0.610635
TCGA-AA-3851	3.10873	1.80371	1.48043	8.29533	3.71979	2.05508	5.13487	4.5712	41.0908	0.632759	0.377792	0.0936479	0.57824
TCGA-AA-3854	2.10151	0.692113	1.05818	2.30528	2.88928	0.662292	3.098	3.84931	31.0797	0.463534	0.0120472	0.0307768	0.550721
TCGA-AA-3855	4.72013	0.615185	2.02429	18.8829	3.99596	2.06708	9.31124	4.3324	35.1245	0.55464	0.0276708	0.129884	0.554443
TCGA-AA-3856	5.50001	2.35898	2.61951	19.2898	6.26605	4.96697	4.8881	4.40237	31.6203	0.722548	0.517181	0.179672	0.580731
TCGA-AA-3858	1.95806	0.252419	1.26852	8.76529	3.28974	1.46762	5.31023	4.43572	93.2219	0.489981	0.0449887	0.0422592	0.550115
TCGA-AA-3861	2.5397	1.12863	2.27678	25.6226	2.83391	1.6905	3.35425	2.9958	7.79728	0.510687	0.181743	0.102683	0.593246
TCGA-AA-3862	3.61501	1.66121	3.45319	4.07749	2.90486	1.87639	4.39736	4.07878	30.2627	0.453248	0.752172	0.253684	0.583215
TCGA-AA-3864	1.33412	1.41064	2.48504	1.1462	3.65706	0.955841	3.35334	3.01503	66.8008	0.390968	0.249414	0.0313415	0.560346
TCGA-AA-3866	3.64702	1.21145	2.66709	5.41496	12.284	3.79454	2.18831	4.27909	142.195	0.783953	0.634117	0.141891	0.596119
TCGA-AA-3875	4.55964	1.28922	2.43792	7.69984	3.63823	1.97806	8.48436	3.10286	85.5075	0.396992	0.508334	0.0795301	0.568194
TCGA-AA-3877	3.22314	2.66767	4.80034	1.70058	6.06052	2.50306	3.81417	4.33286	123.391	0.57579	0.45736	0.0734693	0.574004
TCGA-AA-3939	2.427	0.479503	1.48982	8.67522	2.34324	1.2404	3.40735	2.91819	49.891	0.337227	0.460428	0.0799066	0.580946
TCGA-AA-3947	1.50509	1.43844	1.35964	0.462501	6.35292	2.28425	2.33989	2.42364	30.3359	0.448481	0.76395	0.153482	0.607833
TCGA-AA-3950	2.64782	1.39831	6.10228	0.737942	11.011	4.48365	2.96013	5.30653	139.605	0.744975	0.711138	0.18816	0.595539
TCGA-AA-3956	3.30185	0.804648	1.07126	10.6595	3.15983	2.46859	9.37689	4.535	66.0537	0.414216	0.00724713	0.0399063	0.582153
TCGA-AA-3966	4.95969	1.7752	8.94964	5.137	11.9396	5.14797	3.47301	4.46259	123.101	0.769745	0.548403	0.19031	0.559037
TCGA-AA-3968	3.65154	2.43549	1.82299	5.00055	5.86674	2.41309	7.66398	5.67294	97.4623	0.582405	0.251202	0.0288003	0.581703
TCGA-AA-3970	4.8582	1.8832	1.67892	12.0167	4.05878	2.62383	6.21703	4.1525	27.9672	0.537605	0.14786	0.136942	0.567644
TCGA-AA-3975	5.63859	0.492174	0.808992	4.8831	3.8728	1.72889	7.2929	4.45338	60.4803	0.592476	0.0248473	0.0314356	0.548053
TCGA-AA-3977	3.59962	0.570123	4.31669	1.4784	4.53964	3.7556	4.68281	2.84058	58.6284	0.477831	0.673282	0.120579	0.577396
TCGA-AA-3979	2.08193	0.121008	0.4518	0.150073	1.14128	0.451143	2.63928	2.81041	21.538	0.124786	0.013647	0.0315002	0.561613
TCGA-AA-3980	4.44298	2.02575	7.69998	1.90694	4.77501	2.09468	7.13456	3.7395	34.0927	0.630312	0.457322	0.166496	0.584461
TCGA-AA-3986	7.07514	2.20957	3.86582	36.5959	6.15885	4.61456	5.03362	3.67641	59.6256	0.749372	0.569135	0.238308	0.577199
TCGA-AA-A004	9.77406	0.303465	2.44987	27.4738	2.11739	0.145409	13.5729	11.1933	95.5366	0.519722	0.0406592	0.297979	0.519565
TCGA-AA-A00A	3.68617	0.511017	5.46736	3.16878	3.57138	1.10046	5.83652	4.23611	125.414	0.452967	0.251721	0.0504751	0.578808
TCGA-AA-A00D	6.5803	1.48883	7.84189	15.5171	9.05446	3.54582	4.10913	3.61874	70.9132	0.737778	0.778719	0.296307	0.60474
TCGA-AA-A00E	3.05303	1.08236	6.56023	8.72512	8.00112	2.03377	6.59112	3.43982	70.0939	0.638323	0.711138	0.0679544	0.564879
TCGA-AA-A00K	4.8163	0.979986	1.02931	3.00465	2.20586	0.370758	5.71181	4.47258	63.8085	0.381651	0.0289885	0.0272944	0.562249
TCGA-AA-A00L	4.98127	1.6968	1.19975	0.848528	1.29731	0.439663	4.25157	3.62936	31.2071	0.126778	0.0040471	0.0448945	0.546369
TCGA-AA-A00N	1.98211	0.238571	1.44117	1.33143	5.04202	1.45337	3.17803	6.86828	255.692	0.491197	0.113102	0.00551487	0.570542
TCGA-AA-A00R	12.9158	4.78388	31.5606	13.5312	9.60619	2.66958	4.63098	3.69216	75.7207	0.757407	0.868919	0.545785	0.611182
TCGA-AA-A00W	2.95118	0.266234	1.16763	3.16972	0.96823	0.604163	3.5333	3.2226	8.99314	0.140425	0.0782125	0.0382121	0.559391
TCGA-AA-A00Z	4.47441	0.986081	0.820587	2.50699	2.21659	0.996417	6.6865	3.90797	57.1776	0.332803	0.0035765	0.0117648	0.559294
TCGA-AA-A010	3.27903	0.151208	3.33432	5.34448	3.42345	0.703446	4.6251	3.44834	46.9981	0.435955	0.366786	0.0800124	0.551153
TCGA-AA-A017	4.13353	0.363538	0.895378	4.02764	1.94931	0.842368	3.69301	4.39778	102.172	0.205649	0.0248473	0.0342591	0.558184
TCGA-AA-A01G	2.36703	0.470586	1.39967	1.54486	1.24678	0.43289	6.38961	3.02591	42.4897	0.148519	0.0196708	0.0296473	0.556844
TCGA-AA-A01I	2.3568	0.732318	1.20716	0.978073	2.13195	1.08553	2.63169	2.51046	17.1045	0.257038	0.240755	0.0598594	0.623299
TCGA-AA-A01Q	4.32842	0.840378	5.07206	0.754715	2.893	1.36193	4.26548	2.06809	15.0225	0.419674	0.279344	0.0842361	0.541246
TCGA-AA-A01V	5.90027	4.35228	1.2094	1.03359	1.83794	0.245789	4.86653	3.08031	14.9755	0.320662	0.0405651	0.163484	0.560572
TCGA-AA-A01Z	2.67506	0.531246	0.278376	0.256217	0.682459	0.285245	3.94281	2.58126	43.1322	0.130542	0	0.00272944	0.503829
TCGA-AA-A024	2.04341	1.55187	0.618048	0.699859	1.0975	0.317177	2.85495	3.31155	20.1714	0.162449	0.0136472	0.0241885	0.550744
TCGA-AA-A029	2.33919	0.299956	0.510363	0.372002	1.1723	0.179313	3.08147	2.00373	26.9902	0.242261	0.00197649	0.0179766	0.535753
TCGA-AA-A02J	2.2536	0.150928	0.195971	0.187179	1.21574	0.264991	4.42147	3.03091	20.5115	0.0687065	0.00828243	0.00950597	0.541829
TCGA-AA-A02R	5.77897	1.35537	9.00448	2.78219	8.95202	2.07161	2.99678	3.2409	67.8497	0.766193	0.727683	0.212837	0.576663
TCGA-AA-A02W	2.83944	4.14597	1.3475	2.01801	1.69994	0.733351	3.55989	4.0431	33.6311	0.219579	0.055624	0.0151531	0.559467
TCGA-AA-A02Y	2.07005	1.221	1.68965	0.348523	1.21422	0.505361	3.32407	2.5378	2.76774	0.210543	0.147484	0.166966	0.578887
TCGA-AA-A03J	5.28183	1.38314	3.87394	2.06477	3.57985	0.862557	8.63012	4.11751	94.7676	0.465212	0.0758061	0.0498208	0.501981
TCGA-AD-5900	2.91441	1.65579	7.78536	9.71333	4.86577	2.30967	3.77394	2.91687	98.3277	0.570929	0.823866	0.1432	0.565175
TCGA-AD-6548	3.64473	1.40471	3.44031	4.13272	7.10751	1.78629	4.63687	5.04915	144.961	0.539149	0.472036	0.0613179	0.576841
TCGA-AD-6889	2.24217	0.132707	0.860098	0.448859	1.25213	1.19725	2.96256	2.67309	38.7935	0.256849	0.0740713	0.0443298	0.520016
TCGA-AD-6890	3.48102	0.989603	2.14558	3.06823	2.08938	0.72442	2.94078	3.75494	95.54	0.298073	0.200002	0.029365	0.543317
TCGA-AD-6901	4.46268	1.18467	2.72593	1.35235	6.04356	2.53033	3.59879	5.67799	283.77	0.591587	0.0693565	0.0400997	0.567885
TCGA-AD-6963	4.08172	2.79013	3.10296	1.82002	3.4508	1.43767	3.68621	2.88411	39.6211	0.313226	0.474263	0.156331	0.567392
TCGA-AD-A5EK	2.56413	0.897149	0.706057	0.119638	1.75518	0.771512	4.92768	3.37242	52.931	0.241038	0.00489416	0.0315297	0.546829
TCGA-AG-3742	2.70371	0.514557	1.15611	0.155645	2.1921	0.806644	3.81038	4.14368	84.42	0.189555	0.0134589	0.0120472	0.56555
TCGA-AG-3882	10.9525	1.48727	4.57928	14.7109	5.911	2.27594	4.22426	4.64815	68.0162	0.727348	0.133366	0.39991	0.525602
TCGA-AG-4008	2.3842	0.861445	1.24252	3.68397	3.75173	1.76848	6.1671	5.26083	176.955	0.499769	0.133648	0.00818831	0.556417
TCGA-AU-3779	5.13761	5.93893	0.630452	14.0583	6.00522	1.72519	3.60418	4.77189	75.5485	0.73036	0.0256002	0.174872	0.581554
TCGA-AU-6004	3.78625	0.707004	2.07745	6.8575	6.78664	2.32713	6.03776	4.27976	151.846	0.705436	0.839849	0.10095	0.609594
TCGA-AY-6197	3.96899	0.432145	2.11624	1.26796	2.4229	0.455398	8.32759	3.93818	43.2603	0.348144	0.0131766	0.0656947	0.578944
TCGA-AY-A54L	2.81816	1.34291	0.521617	1.03599	1.39885	0.233718	3.18548	2.6363	6.68191	0.0612712	0.00432945	0.023812	0.560685
TCGA-AY-A69D	3.32408	0.243603	0.608916	4.05695	1.80753	0.564218	3.06166	3.61954	59.278	0.352286	0.112566	0.0223061	0.541836
TCGA-AY-A71X	2.07568	1.20845	0.314194	0.334325	0.771764	0.270743	3.20486	3.99649	6.37838	0.0851773	0.00178825	0.023812	0.542912
TCGA-AZ-4313	1.64497	4.02715	0.910285	0.454038	0.929944	0.221726	1.67458	2.99619	54.2728	0.106448	0.0425416	0.0211767	0.507004
TCGA-AZ-5403	1.13426	1.58914	0.234566	0.526558	2.83339	1.99929	2.7683	5.51734	118.484	0.264191	0.0117648	0.0105413	0.580347
TCGA-AZ-5407	3.87704	5.82358	1.39828	8.9281	1.91701	1.20294	2.42648	3.26822	11.776	0.476051	0.0218355	0.224661	0.559646
TCGA-AZ-6598	1.39943	0.179997	13.384	0.944432	3.97256	0.836129	3.512	3.66861	80.5	0.52625	0.509425	0.042156	0.577015
TCGA-AZ-6599	1.99064	2.46519	1.276	1.97548	0.397684	1.25958	4.11741	2.88062	4.12125	0.0676712	0.0777419	0.0323768	0.519168
TCGA-AZ-6601	3.48943	1.74542	6.66026	12.1586	9.03305	2.81167	6.49603	4.52538	122.493	0.749742	0.673656	0.126094	0.577339
TCGA-CA-5254	1.59196	0.480157	1.02291	6.14951	2.09622	0.392424	2.46378	1.99522	91.8642	0.231532	0.0228708	0.0441416	0.578513
TCGA-CA-5255	1.70606	0.215596	0.566358	0.377477	1.06785	0.521962	4.13649	1.90338	18.8105	0.0928009	0.0523299	0.0154354	0.566847
TCGA-CA-5256	3.17559	0.817715	1.4111	1.80288	1.49513	1.99196	2.34456	2.12846	32.2974	0.351439	0.249226	0.124142	0.573853
TCGA-CA-5796	2.56459	0.689863	0.927761	7.42876	2.26054	1.14915	2.79928	5.30928	12.7887	0.526499	0.00884714	0.186825	0.599876
TCGA-CA-5797	1.59458	10.6519	1.27704	1.73313	4.30359	1.40751	3.86939	5.19363	98.725	0.358403	0.131954	0.0282356	0.560064
TCGA-CA-6716	3.85659	0.152027	0.0989467	1.23899	2.02158	0.834086	3.31295	3.66576	104.15	0.169319	0.0091295	0.0086589	0.537101
TCGA-CA-6717	4.14474	1.89421	2.91026	27.0803	9.13165	6.19036	3.52504	7.0056	137.094	0.779207	0.822125	0.0562829	0.592184
TCGA-CA-6718	4.3778	1.26039	9.66394	6.35666	8.83914	3.48336	3.7936	4.42527	118.562	0.656737	0.685527	0.151706	0.594847
TCGA-CA-6719	1.89262	1.74931	1.24647	4.87756	6.93867	1.51998	3.79153	9.28712	142.625	0.601962	0.113849	0.0222464	0.56556
TCGA-CK-4951	4.18409	1.29324	4.53497	1.92463	6.44463	8.446	3.19702	4.94423	211.792	0.669917	0.451939	0.117401	0.587314
TCGA-CK-5912	1.70908	0.128739	0.266661	2.90936	1.96353	1.13535	3.2884	5.19454	34.8925	0.251485	0.0600476	0.0455534	0.558204
TCGA-CK-5913	1.99487	0.81259	4.19428	0.637825	4.5073	1.01186	4.23331	4.08951	120.847	0.458295	0.26434	0.0420626	0.592199
TCGA-CK-5916	3.42588	1.24318	9.72856	4.79476	7.99742	2.89701	3.28767	3.15581	81.9775	0.720392	0.459697	0.227792	0.576601
TCGA-CK-6747	2.31663	0.371755	0.93918	3.73335	2.95598	1.01389	3.35515	4.93349	53.1816	0.480757	0.00922361	0.0440475	0.566826
TCGA-CK-6751	2.52998	1.74782	1.51174	1.25173	2.25104	0.955558	2.7296	5.93461	152.591	0.328944	0.0668241	0.0417886	0.572007
TCGA-CM-4743	1.99462	2.24533	6.56103	1.228	1.27756	1.81035	3.22628	3.58867	46.098	0.250599	0.218352	0.0496338	0.554322
TCGA-CM-4744	3.41518	2.10861	4.96761	2.05166	1.10035	0.723534	1.87496	1.54827	12.439	0.244991	0.684053	0.195484	0.551195
TCGA-CM-4746	2.17813	1.17253	1.26399	0.212063	0.585675	0.163941	2.56201	2.69259	18.3232	0.0734124	0.0976009	0.0445181	0.511275
TCGA-CM-4752	6.29786	0.372957	2.0132	4.6584	4.12872	1.96499	5.44669	4.57752	75.3532	0.559993	0.507368	0.262844	0.574558
TCGA-CM-5349	1.3436	0.887815	0.358533	7.50412	6.30011	1.56574	3.17885	4.146	129.858	0.60056	0.471475	0.00299112	0.554263
TCGA-CM-5860	1.95741	0.739993	1.20598	1.65191	6.04008	2.47587	4.60836	5.26545	231.5	0.563676	0.200002	0.0370827	0.60577
TCGA-CM-5861	1.12985	1.21673	1.83501	0.104789	1.4161	0.526298	3.6672	2.59075	50.7241	0.071039	0.27107	0.0180402	0.55703
TCGA-CM-5864	2.42698	0.924792	0.741007	3.6822	1.65013	0.918741	3.33357	3.51741	21.7256	0.30212	0.0825419	0.0693653	0.595933
TCGA-CM-6161	5.5532	2.84625	1.76357	3.43374	5.08681	1.88865	3.7743	3.49269	57.4359	0.632665	0.0534593	0.187202	0.579867
TCGA-CM-6163	3.17578	1.82146	2.40089	12.3593	5.72725	2.81585	4.15343	3.75539	68.4491	0.621653	0.453651	0.0520475	0.596683
TCGA-CM-6164	2.98851	3.82247	2.04067	2.50761	2.16463	1.45607	3.81603	6.17714	55.6299	0.256379	0.236708	0.0225884	0.569366
TCGA-CM-6165	1.7231	0.71414	1.01937	2.85753	5.33486	2.59628	3.5973	5.84069	86.9466	0.623629	0.140425	0.017506	0.613522
TCGA-CM-6166	2.86332	0.994281	0.39323	0.373665	1.58951	0.666186	2.32798	2.84196	48.8864	0.0883773	0.0146825	0.00687065	0.551465
TCGA-CM-6168	2.64544	0.411099	1.16827	6.97675	10.2404	3.92358	4.04902	6.73907	224.177	0.730393	0.38548	0.0324349	0.613763
TCGA-CM-6169	3.69303	2.50679	2.9542	9.32664	12.1313	6.2802	5.27196	9.51784	139.654	0.845551	0.486804	0.201713	0.652863
TCGA-CM-6170	3.64835	0.365417	0.842333	4.98504	4.06942	1.44886	4.11422	7.2878	108.99	0.534028	0.282356	0.0272944	0.56236
TCGA-CM-6171	1.8374	0.390414	1.20226	0.689599	4.21168	0.935718	8.50536	3.53321	43.7209	0.369227	0.165272	0.0406592	0.547361
TCGA-CM-6674	1.76429	3.25333	3.58117	1.49563	4.22813	1.04101	3.01496	4.2034	153.287	0.47699	0.507462	0.0306589	0.560661
TCGA-CM-6676	1.92221	0.338774	0.531766	0.93832	2.05311	1.0227	3.34733	4.16832	80.4718	0.260991	0.00207061	0.014306	0.54136
TCGA-CM-6677	3.06804	0.979071	1.84643	13.9203	3.21515	1.56816	3.02873	5.35588	114.302	0.439063	0.206308	0.0537417	0.569593
TCGA-CM-6679	3.40957	0.637565	0.827483	23.2491	3.98213	1.55044	3.99406	5.82639	229.455	0.491581	0.226637	0.0615535	0.581759
TCGA-D5-5540	1.44297	1.5277	2.04192	0.204825	1.41397	0.77735	1.51979	2.35868	27.1348	0.143343	0.647347	0.06513	0.530008
TCGA-D5-6529	4.89777	1.17451	1.80905	44.6562	7.1111	2.05007	4.15449	5.31573	272.408	0.764885	0.572892	0.127403	0.591079
TCGA-D5-6530	4.50342	1.1254	3.86221	6.55983	6.32495	1.9064	4.30355	3.44822	63.3256	0.622339	0.471194	0.121888	0.566461
TCGA-D5-6531	4.16585	0.89541	2.83199	1.98405	5.79409	0.969561	3.36795	2.38609	82.4783	0.595793	0.435301	0.0701043	0.581849
TCGA-D5-6532	3.18855	1.11968	0.43131	2.9147	1.25363	0.292873	3.70107	2.64256	45.4074	0.0943068	0.0197649	0.00960009	0.582808
TCGA-D5-6533	1.95645	0.545945	0.684591	4.29863	3.21415	1.00298	3.53638	5.46688	68.5793	0.428333	0.230967	0.0525181	0.559142
TCGA-D5-6534	6.52422	1.79842	2.60488	11.9788	17.2308	13.0366	4.92759	8.64191	351.241	0.929863	0.706371	0.238074	0.639317
TCGA-D5-6536	1.58352	4.24241	0.271222	0.0956614	4.72436	0.551011	3.83651	5.25713	154.681	0.313415	0.00414121	0.000470593	0.505603
TCGA-D5-6539	2.34963	0.778123	1.43094	10.508	3.97899	3.41259	12.0134	8.28451	39.3087	0.622782	0.00894126	0.0171296	0.595288
TCGA-D5-6540	1.9173	2.13658	4.59765	0.37426	2.45973	0.777495	3.92542	4.19745	172.752	0.314638	0.185037	0.0467769	0.560218
TCGA-D5-6541	2.19326	1.2585	3.07031	6.30553	11.4888	2.39556	2.87125	3.94131	175.208	0.63178	0.306963	0.0585137	0.605755
TCGA-D5-6898	2.05632	1.56201	1.12075	2.9542	6.0217	3.11314	3.13314	4.91314	88.6357	0.661465	0.0513887	0.023059	0.569726
TCGA-D5-6920	6.07628	0.797566	1.78697	12.3889	4.11669	1.36264	18.3722	5.48722	60.2048	0.527064	0.00856479	0.0758595	0.58729
TCGA-D5-6923	2.20145	0.24614	0.593916	0.631572	3.84498	1.17257	3.78768	7.66906	364.516	0.437839	0.0116707	0.0181649	0.570846
TCGA-D5-6924	3.82858	2.19783	1.99274	19.035	7.33449	2.13355	3.91718	6.68288	345.288	0.670758	0.716372	0.0491665	0.567586
TCGA-D5-6927	4.29827	2.80365	4.75612	3.14414	7.36852	1.71642	4.36859	4.30271	188.537	0.508396	0.552235	0.163016	0.589087
TCGA-D5-6928	15.5731	13.3128	27.2096	50.6279	20.1251	7.39089	5.34974	6.92184	212.249	0.921825	0.959494	0.660009	0.621666
TCGA-D5-6930	4.08647	8.03973	7.83319	22.2328	4.19518	1.53624	3.20233	4.77287	144.23	0.559806	0.87378	0.153482	0.562685
TCGA-D5-6932	4.23	0.516444	1.55568	0.627144	3.36272	0.613876	3.35038	5.06644	134.662	0.421651	0.0226826	0.0124236	0.556423
TCGA-D5-7000	2.64423	1.17701	2.15123	1.91272	3.9969	1.34585	3.79323	4.65787	136.906	0.421557	0.0633418	0.0414121	0.582933
TCGA-DM-A0X9	3.39393	1.02274	2.21856	1.36166	1.5986	1.22856	3.91935	2.8139	34.4904	0.255908	0.325838	0.0792478	0.563927
TCGA-DM-A0XD	1.34374	0.745439	0.468085	5.25059	0.969868	0.305633	3.1844	2.13463	80.8216	0.109554	0.0346356	0.00800007	0.558893
TCGA-DM-A1D0	1.40835	0.335757	0.0616162	0.189273	0.887881	0.307018	3.34483	2.39673	11.4166	0.0842361	0.0185413	0.00367062	0.547754
TCGA-DM-A1D4	2.70657	0.404376	1.10323	0.233257	0.784108	0.370976	3.08835	2.4092	10.874	0.137413	0.0370827	0.078589	0.558883
TCGA-DM-A1D6	0.793754	1.04676	0.188656	0.184258	0.710367	0.177528	2.38973	1.92805	17.9836	0.0616476	0.00141178	0.0184472	0.52948
TCGA-DM-A1D7	2.79982	0.163466	1.09742	2.42207	1.91232	0.456571	3.36055	4.47779	30.4339	0.241508	0.0158119	0.0431063	0.55936
TCGA-DM-A1D9	2.38458	0.175531	0.71119	0.623389	1.24985	0.7854	2.82609	3.22014	34.5963	0.122919	0.0132707	0.00950597	0.562683
TCGA-DM-A1DB	2.84144	7.17766	2.07118	0.800677	2.02601	0.686532	4.22509	2.96476	13.4177	0.218449	0.160096	0.0515769	0.555353
TCGA-DM-A280	0.936747	0.297536	0.234081	0.27274	1.61204	0.227553	2.62819	2.61325	94.622	0.0831067	0.00969421	0.00376474	0.554087
TCGA-DM-A282	1.11944	1.19579	0.204375	0.409937	1.48105	0.53872	3.09336	3.94643	74.719	0.187766	0.019859	0.00752948	0.544287
TCGA-DM-A28C	6.11557	0.059893	0.14935	0.656127	1.48321	0.27551	3.55693	2.50872	25.1208	0.101836	0.0155296	0.0169413	0.536759
TCGA-DM-A28E	2.40023	0.254051	0.175168	0.493153	1.03735	0.270437	4.56027	3.60712	8.42693	0.116895	0.00847067	0.0576947	0.578855
TCGA-DM-A28G	2.36165	1.39889	0.635172	3.72119	1.72675	0.583708	2.44284	5.50946	17.4105	0.254685	0.00687065	0.0351062	0.574469
TCGA-DM-A28K	1.24342	0.382893	0.576626	0.107226	2.2415	0.26752	3.67633	3.74642	33.7341	0.20932	0.0176002	0.0134589	0.487487
TCGA-DM-A28M	1.7357	1.59061	0.144847	0.149282	0.579276	0.193285	2.38655	2.43722	19.8948	0.0672006	0.00461181	0.0638124	0.551501
TCGA-F4-6463	2.42807	4.89675	2.06229	3.52416	3.01492	1.21904	3.44338	6.82368	124.35	0.307485	0.127436	0.0248473	0.584104
TCGA-F4-6569	2.55327	1.18498	3.03275	9.11394	8.34566	2.06292	3.24405	8.10083	625.229	0.693285	0.135628	0.0273874	0.589362
TCGA-F4-6570	4.1881	1.99984	7.80506	5.04302	12.214	1.93792	4.58069	5.41379	262.969	0.826857	0.399314	0.158716	0.577223
TCGA-F4-6703	5.29732	1.73993	10.662	14.8522	18.245	5.30048	3.59441	8.05867	758.739	0.88079	0.860694	0.304066	0.636272
TCGA-F4-6805	2.5941	0.755981	1.11557	4.79597	7.84435	2.92297	4.40864	6.66711	273.477	0.665523	0.207228	0.0369216	0.583156
TCGA-F4-6806	2.38529	1.37068	0.82398	12.9322	1.78069	0.789207	3.24557	5.21551	69.4232	0.307203	0.361133	0.0287061	0.567544
TCGA-F4-6808	1.84179	6.23515	0.351044	0.406015	1.04654	0.357482	3.2947	3.10447	40.8881	0.0598594	0.0115766	0.0176002	0.563714
TCGA-F4-6855	1.46385	0.337824	0.577157	1.09729	5.72044	1.49571	2.61153	6.21832	390.727	0.550552	0.0081321	0.0098146	0.554232
TCGA-F4-6856	2.4979	1.0207	2.52714	2.57947	1.57763	1.06756	2.96765	3.6992	72.9029	0.184284	0.311062	0.0549652	0.561515
TCGA-G4-6295	4.816	3.79987	6.02057	11.0583	5.51762	2.46296	3.26882	3.47136	32.7733	0.589747	0.714454	0.195955	0.55847
TCGA-G4-6304	5.86855	0.757955	1.69485	0.19353	2.75825	0.810993	3.69941	1.55581	19.1382	0.213397	0.1704	0.0263592	0.543136
TCGA-G4-6306	3.10157	0.801008	1.9807	1.17	0.918379	0.279543	6.76452	2.03867	8.11302	0.116236	0.242073	0.0718124	0.577909
TCGA-G4-6323	4.282	1.10744	1.1824	58.9111	1.10943	1.11893	3.2401	6.15092	9.29811	0.375533	0.934315	0.0720948	0.58227
TCGA-G4-6586	5.31456	3.52022	11.6116	1.53428	1.90633	0.792054	4.43348	3.62961	18.6769	0.213211	0.570929	0.137498	0.552054
TCGA-G4-6588	1.69063	0.784932	2.3796	1.50887	3.08674	0.566944	4.37537	2.84888	96.3568	0.375439	0.0930832	0.0283297	0.536609
TCGA-G4-6625	5.86811	1.3486	5.92784	28.011	9.50486	5.426	5.24061	5.40311	94.1226	0.793861	0.776756	0.149369	0.61404
TCGA-G4-6627	3.88054	1.28859	3.98812	19.2386	4.44532	3.01875	6.32025	6.61957	139.209	0.576257	0.733758	0.0803863	0.603598
TCGA-G4-6628	6.32994	4.88473	15.3834	7.34924	9.05095	5.11131	3.90489	4.94205	54.5394	0.75965	0.593269	0.392397	0.549766
TCGA-NH-A50T	1.1602	0.245116	0.290992	0.158603	0.86663	0.219645	2.57384	2.37567	38.0174	0.114825	0.00734124	0.0119531	0.525799
TCGA-NH-A50U	3.71615	1.15791	0.461473	0.202257	3.13009	0.361799	3.93498	4.02427	60.3072	0.261442	0.00186945	0.00738432	0.560886
TCGA-QG-A5YX	1.41917	1.62405	0.273782	1.34275	1.2334	0.440401	7.16351	2.32838	17.2453	0.217602	0.0307768	0.0239061	0.587747
TCGA-QG-A5Z2	5.07785	2.53109	3.32521	29.0473	2.27083	1.43521	5.34509	2.93321	14.079	0.46871	0.745795	0.120283	0.559212
TCGA-QL-A97D	4.57344	1.09685	3.24371	9.49149	2.06744	0.990731	4.13727	4.85471	17.5581	0.495063	0.442451	0.206778	0.57911
TCGA-SS-A7HO	3.7473	4.11257	0.426323	0.153289	2.22023	0.395536	3.8209	4.88854	25.5057	0.36038	0.0117648	0.0354827	0.526904
TCGA-T9-A92H	2.01879	0.1421	0.718468	1.3285	1.14785	0.479803	4.71934	2.49523	30.6765	0.152284	0.06033	0.0125178	0.551124
TCGA-WS-AB45	1.53096	0.52658	2.12796	1.78425	16.8126	4.5196	5.08622	18.2946	1144.81	0.88696	0.492226	0.137311	0.64244
