# Supplementary material for: Immune subtyping of lymph node metastasis-negative colorectal cancer reveals biomarkers for prognosis and immunotherapy response
Source: PLoS One. 2025 Sep 24;20(9):e0332915. doi: 10.1371/journal.pone.0332915 (PMC12459767; doi:10.1371/journal.pone.0332915)
Supplement: S7 Table — (XLSX) [file pone.0332915.s007.xlsx]

## Sheet: Table-S7
Supplementary Table-S7: Expression profiles of 19 potential targeted immune checkpoint genes in two subtypes
group	CD200	CD40	CXCR4	IL6	LAG3	LGALS9	CD276	TNFRSF18	CCL2	TGFB1	CD48	NRP1	CD86	TNFSF15	CD44	CD4	TNFRSF14	LAIR1	TNFRSF4
c1	2.90612	20.5485	40.4112	3.74213	6.64122	30.0918	15.267	5.51579	13.7956	11.8918	5.46118	5.27722	6.25471	2.42346	43.8819	18.6373	12.6721	4.11601	3.22715
c1	2.5584	5.78801	17.0621	20.1778	4.4929	27.0636	21.2226	2.63368	25.6911	14.8974	5.08131	4.13193	4.5356	1.92768	29.8188	12.66	12.2111	2.60729	2.56087
c1	18.8861	7.67917	10.7667	2.05834	1.80111	39.2976	16.884	3.19653	10.3577	47.7081	3.25192	4.60276	3.19493	2.67877	57.6022	12.9918	17.979	3.18087	3.61846
c1	4.6056	6.96313	57.5117	2.23666	2.60598	25.9303	21.3706	5.12569	6.32659	16.236	3.55829	4.08875	3.13486	1.22776	52.7853	8.94679	18.4688	1.61343	2.64203
c1	10.8925	8.12642	17.9379	4.73408	1.25178	29.851	14.9544	1.97915	9.93794	9.2826	5.92561	2.16355	2.36333	1.49469	26.8249	6.42537	7.76	1.2891	2.27165
c1	3.32728	11.6468	19.7828	0.384458	0.607342	6.3294	3.89126	0.838668	4.15657	2.44567	11.7538	10.0978	10.7408	2.61485	56.6047	12.5352	7.7056	5.38115	0.133524
c1	6.65335	3.49756	13.8718	4.94346	1.36421	32.5895	20.2107	2.88079	10.8319	21.6305	0.899851	3.92708	2.57452	2.16317	48.3796	7.16822	15.5526	1.96975	4.3281
c1	9.16247	12.1861	26.517	2.90184	4.61054	17.4473	24.2268	4.48844	5.82681	20.0373	6.27046	5.52599	6.30443	0.294599	23.4703	19.5344	24.0886	4.12737	6.24575
c1	11.9896	1.90749	4.22264	0.180756	1.01981	41.8301	18.7449	2.15352	0.962474	3.45212	1.34536	0.98096	0.835191	2.36502	35.7568	2.90142	29.1123	1.30773	1.59358
c1	29.7485	2.20068	77.9173	7.53551	0.454934	4.95311	8.36804	0.144972	35.602	3.95627	7.4009	5.67977	8.04164	4.39316	108.587	5.26538	1.88424	2.22702	0.173107
c1	13.1933	16.5843	15.1546	2.69246	3.46269	83.7738	20.255	2.02459	3.66173	7.91821	3.6664	2.51452	2.85838	1.49795	75.8187	10.9091	28.0007	2.51826	1.11057
c1	3.19292	11.9333	20.18	5.00231	2.15518	32.0436	17.9876	3.94899	16.9843	28.1424	6.5092	5.39366	7.15328	1.96789	62.9208	21.1767	9.22885	5.01279	5.93181
c1	2.31615	4.08629	21.4989	1.09925	1.1976	39.4873	19.1748	1.87	11.3861	15.0489	3.27372	5.32049	3.6323	1.4978	36.4796	15.6349	15.179	3.6471	2.17216
c1	1.40361	5.81468	31.5063	1.83585	1.79897	22.7414	36.758	8.90129	8.25427	64.9351	3.95371	3.14914	2.5477	1.89423	58.6703	7.87356	16.8524	1.80198	4.0947
c1	5.3832	3.13243	24.1358	0.478229	1.25831	22.4011	15.123	1.11617	11.2438	20.7584	2.91913	6.04836	3.24901	2.16068	26.1815	10.7065	4.8707	2.38222	2.58719
c1	3.12467	5.09004	20.5216	9.01572	1.45718	28.4141	20.8952	2.48319	10.8553	10.3411	2.983	4.83694	3.32362	2.48079	34.9273	8.79504	12.3573	2.38695	1.51032
c1	1.04827	3.57686	39.254	0.14207	2.27639	35.1652	16.1283	2.66408	2.1461	20.7733	2.55875	3.70766	2.97539	6.23791	31.3442	9.32667	18.6028	2.20035	1.65104
c1	4.55245	3.88035	46.932	4.49224	1.93128	20.7474	21.7519	2.51018	19.7495	30.9576	4.24411	5.60636	3.38423	2.32096	42.5676	9.51145	17.0451	3.40294	2.13324
c1	2.06188	26.2254	23.0288	0.44474	9.37899	37.7855	13.7138	4.55868	14.2251	35.0264	5.42372	6.59963	5.86257	2.67277	32.9908	13.2642	12.5987	3.53185	2.94637
c1	2.78744	7.36728	19.4717	5.71185	0.463521	8.50663	12.6411	1.18166	7.70313	9.18682	3.26347	8.2054	4.3266	2.97038	26.0692	9.04284	8.66839	2.91342	2.18704
c1	2.33745	19.1342	21.6931	0.567479	4.40083	21.5661	10.3618	5.68748	7.84677	30.261	4.92284	4.34473	4.8503	3.02394	31.7602	16.827	18.8365	4.31791	4.1864
c1	3.70822	12.2675	17.0808	7.93382	2.19575	16.8	26.1071	4.41222	13.8222	24.3028	6.01314	6.80089	8.0608	0.970082	61.0698	16.9406	5.96564	4.26693	5.54241
c1	10.1204	1.12467	2.6775	1.89692	0.487137	16.0741	7.92021	0.921993	7.90479	4.2214	0.978295	0.677343	0.551907	4.03141	33.3281	1.5454	8.56682	0.307415	1.0485
c1	0.946212	11.0668	9.42619	0.55728	4.64415	46.3267	17.7447	3.12162	2.49117	5.61324	1.2294	3.60254	1.03201	3.61134	25.6394	2.98242	30.6991	0.888321	1.46174
c1	3.15991	5.96219	22.4108	5.18607	2.03754	24.7476	23.2284	3.40879	13.619	24.3124	3.31978	7.52487	4.05673	1.10994	64.9824	8.30358	22.2463	2.97576	2.87508
c1	5.32745	6.11699	17.3759	4.80282	1.9707	42.0758	21.9693	2.7841	11.3717	13.8487	2.40665	6.01313	2.24402	1.85442	46.0227	10.1623	19.2186	3.74957	2.37667
c1	6.43722	18.4751	38.7904	3.55563	5.18209	23.9691	28.9436	5.99336	34.3338	30.923	6.87139	16.6115	10.8344	1.8189	48.2107	29.5459	8.6595	9.10505	4.09075
c1	0.798183	10.6664	13.6779	0.818878	0.529204	46.1208	35.9073	3.82248	3.14096	31.68	1.67008	1.69771	1.2338	0.732144	20.1163	7.86418	19.1694	2.48087	6.17526
c1	3.52761	5.78657	34.2724	2.26414	0.916868	28.809	23.4939	1.91739	14.0644	34.6404	6.27154	4.49508	3.66006	2.464	32.0964	17.6918	13.9669	4.06289	4.27375
c1	7.50272	5.2004	29.5362	1.866	0.832101	20.5851	29.8482	1.86968	10.1966	38.1717	3.56033	10.6564	3.46572	1.64226	31.6061	13.2882	7.70926	3.18516	2.42667
c1	2.17048	12.0135	45.9466	2.31305	6.37295	23.4074	10.3211	5.31576	12.8658	24.6566	12.7933	3.66775	10.2673	2.71929	66.2394	18.2922	17.9735	3.18904	6.79475
c1	1.09251	6.0776	13.6276	3.71148	1.30985	55.0142	20.4967	2.2361	8.30906	15.9953	3.75524	2.95657	2.20114	1.29957	39.6641	9.76811	20.3015	2.32798	2.51579
c1	1.30261	16.0326	124.954	0.209232	5.14128	39.396	21.697	4.23793	6.68034	19.6923	4.6045	10.3366	3.90168	0.82311	71.5809	15.1411	8.71346	3.70408	1.12453
c1	2.18456	9.50411	19.454	8.57795	6.86212	29.2676	13.5864	2.51358	14.7496	16.3751	5.33992	5.59235	5.607	4.1608	34.3615	23.6397	11.6033	4.34868	3.41184
c1	0.815542	10.6182	15.8253	1.26318	9.74939	37.9023	27.6191	7.85328	5.72448	78.037	5.21533	4.20767	5.17679	0.474844	17.3117	18.4005	32.3661	3.875	4.60644
c1	1.0216	4.30772	6.05385	0.161531	2.93712	51.2866	22.0973	5.54108	2.42806	19.0356	1.44369	1.01935	0.876162	0.968313	13.6296	5.41715	25.2039	1.41972	3.63419
c1	9.69007	3.78488	6.90692	3.40867	2.94003	18.6829	14.3468	4.93628	11.8209	15.2762	2.41968	3.88218	3.9961	0.832739	64.7557	7.35695	12.9404	2.58552	2.8068
c1	4.76179	5.01968	33.3509	0.473259	3.72841	34.3078	19.1178	1.80306	9.43495	14.5221	2.24307	4.58521	3.00781	1.61354	37.0464	9.12882	13.0146	2.3878	2.32755
c1	3.76917	17.1913	16.0613	1.93602	1.55397	47.243	15.3348	4.31037	12.4759	21.4	5.80201	3.57686	4.14997	1.49184	47.9307	13.741	12.6229	3.16199	4.17511
c1	4.71364	23.6214	85.9457	2.93203	15.4517	29.0016	13.4863	10.8154	14.3894	24.5969	17.9995	9.4532	9.27868	5.03712	35.1894	43.8009	37.1013	9.24472	9.44478
c1	0.794869	2.54173	18.7333	6.00489	0.972453	26.3335	18.194	2.29516	7.39503	10.9543	1.17123	3.22989	2.20604	4.61766	61.4711	6.66014	9.01153	1.54648	1.44828
c1	1.68632	9.3525	88.3182	3.90047	2.16917	19.47	23.7927	7.3632	8.63489	68.0042	4.26955	3.87724	4.36565	1.15082	55.8407	11.823	15.5718	3.07107	3.93556
c1	2.79211	13.718	33.937	44.8377	3.55769	23.9636	13.4838	8.51106	36.199	48.6505	7.2432	5.72664	10.3616	3.06092	31.0455	18.8496	14.7207	6.22782	9.3846
c1	5.74416	4.70774	21.1041	1.62411	1.0641	24.8842	26.2971	1.14726	22.7599	14.1605	3.45152	7.56147	4.09682	2.33239	49.7089	12.7956	9.10708	3.64969	1.71632
c1	1.17352	5.27001	65.9608	0.0997921	2.44068	35.8224	7.09717	1.69546	2.43013	31.1809	1.67118	2.9545	2.54103	0.618311	35.8094	7.87271	12.5288	2.39829	1.31968
c1	7.05213	6.56658	29.3011	0.678091	6.83882	41.7489	18.0262	3.49595	7.08866	50.47	5.88105	2.58644	3.64986	0.883062	35.472	15.3273	30.533	3.39265	4.58202
c1	4.543	12.475	33.1556	1.66376	3.59415	40.058	16.1004	6.66181	18.2452	19.0169	6.17012	4.4421	4.41326	2.34248	36.7817	21.8957	17.6433	4.28188	6.32953
c1	8.76368	3.45761	11.596	2.52018	1.47566	12.2576	14.0366	2.6745	1.98687	13.4484	2.10915	5.17371	2.05251	1.53627	37.498	6.42668	6.82081	1.43178	2.94789
c1	4.48618	4.96362	68.5747	1.78582	2.19538	22.6747	15.8166	4.04547	8.76371	16.681	2.68772	2.51058	1.99678	1.98435	54.1226	8.26365	25.7662	1.78901	2.65541
c1	2.05445	5.49284	19.331	5.90833	0.727293	4.93465	5.38269	0.413538	18.751	2.12654	10.183	7.37374	9.69232	2.19864	59.9844	10.4173	5.84788	3.0805	0.0253228
c1	2.45304	5.96303	26.7914	0.543367	2.89782	28.073	17.8691	2.82172	7.17029	21.8308	5.16275	4.33426	2.87834	2.19009	39.727	17.4854	13.3486	3.65825	2.7161
c1	6.91754	5.65652	16.4617	0.423288	1.90881	37.5675	11.8294	0.75341	19.6629	21.9129	3.59687	7.99729	4.66481	2.76343	42.653	10.6262	11.6305	4.48184	1.00867
c1	8.44075	5.09325	26.4874	5.58269	1.15189	26.1634	23.8094	3.33229	24.0672	32.4275	3.86397	6.13423	4.55019	2.90039	56.5286	12.0135	11.8337	3.32565	5.04964
c1	2.79599	8.80269	17.9183	1.01458	1.27409	15.1511	22.6654	2.59492	11.4904	11.4287	3.69185	6.34131	3.40252	1.48494	29.3463	13.5563	11.9228	3.00779	2.36078
c1	1.96024	4.60921	13.8891	2.41537	0.927083	23.4486	19.476	2.12545	10.6795	30.0286	2.95662	3.07365	1.58178	1.09235	26.2109	8.13092	12.7052	2.13056	3.33819
c1	12.6157	16.6788	49.7121	17.2409	2.36766	25.3385	20.4194	3.19528	27.097	25.1614	8.42015	11.7259	6.70234	1.12124	41.5864	20.0901	11.6899	5.42377	3.35292
c1	10.4583	8.76216	34.0709	0.656241	6.73276	54.7258	17.4323	3.01132	4.39124	26.4334	6.50777	2.99134	3.30093	1.57545	60.2078	17.5705	24.4944	3.68806	4.09641
c1	4.0573	5.33342	25.8663	16.5419	1.09797	22.4451	18.4158	0.775581	20.6217	16.914	2.86962	5.71272	2.27516	0.916817	29.1119	7.21567	13.4286	3.04873	2.32879
c1	4.47131	2.88349	20.413	0.73914	0.206055	16.2157	19.0726	1.18192	10.0104	11.6406	1.40129	6.75346	1.92161	1.9651	46.1789	8.53842	8.9056	2.99822	2.26506
c1	1.32124	11.5622	25.2844	5.10382	6.57169	60.5438	64.9478	8.51178	10.3733	128.428	3.54195	6.55038	3.0571	1.00186	40.048	13.9944	30.168	4.02944	9.86254
c1	2.93727	1.34132	16.2863	0.176313	0.676422	31.6601	14.7581	0.632392	1.84446	10.9702	0.66388	3.12514	1.08916	4.75313	61.208	3.81731	15.5613	2.01695	2.17263
c1	2.5757	13.3337	26.2034	0.570536	5.78726	33.873	21.4419	3.93026	17.091	39.5769	5.84469	9.8173	6.29186	1.07367	41.7092	24.3651	22.3245	6.47635	3.98305
c1	6.1131	20.4003	32.0176	2.47934	2.35999	25.9015	19.3096	2.8546	22.9653	18.2109	5.39853	11.2361	8.03344	2.71685	67.2886	25.4669	11.4173	3.79459	3.09873
c1	2.28977	6.32717	19.5299	0.196886	0.449879	23.0716	23.172	1.24511	4.75609	13.0759	4.74358	4.69776	2.29161	1.38449	36.4138	9.9606	6.69758	2.38479	2.13028
c1	0.684547	1.39611	87.3182	0.228369	6.34942	18.1258	21.6497	2.69012	2.42671	8.99853	0.32712	2.38667	0.550534	1.71693	67.6099	0.996608	8.78791	0.38638	0.695519
c1	8.96142	34.7304	10.7155	4.20907	13.5828	28.3004	19.8539	65.4313	6.98446	66.9796	8.37794	4.38557	4.80002	2.49862	34.7717	18.4216	22.9082	4.0963	5.60559
c1	1.49418	11.8295	13.8654	0.312003	1.18617	27.3658	12.2932	2.21098	4.97566	16.041	5.83927	2.22381	2.60361	0.660912	31.5507	8.85215	23.4749	2.29487	3.26042
c1	4.40751	11.5121	20.6134	0.418648	2.77215	31.0573	16.3651	5.19678	15.1267	22.9859	6.48504	6.54401	5.38467	2.59226	49.1976	18.485	20.4606	5.58065	4.16144
c1	1.39519	4.97206	6.62843	7.60731	2.18186	44.3587	25.0857	2.97978	6.64624	17.0901	1.4547	5.20041	1.92904	5.09993	47.3659	6.69051	20.7284	1.55673	3.6635
c1	4.16603	14.9353	52.4618	2.61608	1.35379	27.1359	24.756	8.45078	21.0541	36.2401	7.70675	12.6057	9.39804	4.37573	36.7521	50.2243	16.0606	9.56918	7.90545
c1	4.38234	4.93963	38.8984	4.22023	0.798437	15.013	22.476	2.19318	11.1286	25.3096	4.10208	10.0495	5.29836	2.79132	49.4302	16.0074	9.8509	3.54789	2.41377
c1	4.82605	5.07242	35.3079	3.03624	1.73821	35.4921	14.7691	2.03982	23.7816	14.3509	5.39648	4.81875	2.50263	2.46501	29.9941	9.6202	9.85617	1.74554	1.46276
c1	1.1903	4.11759	15.84	4.79141	2.10469	28.1652	19.9428	2.98632	4.54597	17.0817	2.66746	5.893	4.02786	2.59052	52.3705	13.9871	17.5567	3.12675	2.13724
c1	2.14983	12.6298	31.651	0.227404	1.48827	51.015	21.3987	2.27045	4.5144	15.2813	2.05981	3.60934	2.51261	1.26238	42.1074	6.9981	14.4921	1.49947	1.88333
c1	1.87327	7.33245	59.9333	3.63449	1.6726	24.0583	28.2371	4.08976	10.5177	31.2075	6.09481	5.08465	4.12317	1.90639	51.3773	14.0058	15.7112	3.97648	4.08383
c1	6.68052	9.99495	36.9624	13.9611	1.83535	7.3006	43.6355	0.997921	30.4923	38.5628	4.058	26.4709	7.85244	1.63523	34.297	27.6663	4.80536	8.40221	5.27559
c1	2.01504	12.8168	43.0303	2.12349	7.22518	28.1043	24.9213	4.56371	14.6348	40.0099	7.9656	5.90059	5.85747	4.6481	51.2078	13.7652	20.3607	4.11059	3.20746
c1	2.60726	18.8803	11.3229	3.08859	3.77454	27.6461	15.0485	9.96134	28.4682	29.9541	6.02089	3.6567	4.03835	2.56737	28.2217	18.2683	10.4409	3.91182	11.0764
c1	1.87731	2.84954	10.0873	0.703602	0.850641	29.8262	23.8144	1.68877	2.18593	14.7078	1.5086	5.95403	0.840522	1.40374	18.5022	2.79638	21.4059	0.573314	2.11469
c1	1.57447	2.80812	12.2987	6.14235	1.54098	22.2071	9.20743	2.87235	16.6635	11.6549	4.33484	1.61248	2.25495	1.15299	42.4701	6.32012	14.3252	1.17495	2.62389
c1	3.80272	7.766	18.8219	1.39686	1.90668	31.0654	29.1782	3.64069	9.3182	32.3768	4.4849	3.69372	2.0096	1.08131	46.5681	14.0464	18.2965	3.08992	6.20262
c2	1.20672	2.77256	8.01895	3.70881	1.19097	16.7097	13.0198	1.74897	5.05503	7.7371	3.71484	2.00323	1.99668	1.51862	30.9424	7.27977	21.1614	1.16495	2.25582
c2	4.87038	4.88772	7.1948	0.472534	1.31167	17.2356	10.52	3.54436	8.00779	11.5441	1.9211	3.75332	1.92705	1.77218	13.3765	6.54199	12.2255	1.29209	3.4085
c2	5.93143	2.83087	6.59392	2.17823	1.13921	35.8306	24.5208	1.67091	5.28295	7.14329	1.74069	3.61343	1.97264	2.37275	53.9217	8.93875	14.6469	1.54813	1.20543
c2	6.08022	3.5352	22.2181	0.0963786	1.18757	20.7783	21.0633	1.97952	3.13268	23.919	3.39857	2.2291	1.33597	3.36685	32.0297	10.8775	16.1732	2.0803	4.77372
c2	1.62599	6.10751	4.48508	0.74355	1.03929	25.3949	15.6525	1.99228	1.22441	4.1074	0.985243	0.719279	0.274656	2.7867	49.0042	2.10068	16.0472	0.307434	1.73013
c2	1.88075	0.318012	9.03345	0.0161837	1.16142	26.0242	9.093	0.29329	0.20232	1.66489	0.460226	0.421383	0.292607	2.16888	40.5057	2.1407	11.4359	0.248921	0.369666
c2	0.992306	10.7133	2.44455	0.790988	0.190609	19.6944	12.5978	0.992097	2.4442	3.29809	0.381252	1.06408	0.323195	0.868467	19.5108	0.968386	17.9748	0.21308	1.30552
c2	1.29398	2.63072	30.096	0.682225	0.521485	69.7977	20.236	0.897367	0.848299	4.55612	0.792726	0.525594	0.344847	0.496367	26.1101	0.765011	18.736	0.129756	0.767262
c2	5.0496	1.69058	11.4672	1.27225	1.27085	31.7639	25.2981	4.25224	0.738762	8.00945	1.30485	1.76025	0.314247	4.22827	60.3928	3.73805	22.7454	0.689711	3.83633
c2	1.53932	3.04863	9.55156	0.638941	1.11875	30.555	18.5647	2.26262	2.38714	18.189	1.46195	2.16808	1.72621	1.42724	25.9632	9.03149	13.6118	1.31034	4.37045
c2	1.68561	11.9186	8.9344	0.748549	0.237221	20.2937	9.67395	0.938052	2.67134	5.06799	0.724664	1.37848	0.825482	1.16537	34.1906	3.04859	14.7355	0.379698	0.880764
c2	1.39196	7.333	16.913	5.60639	1.1576	77.8278	20.1791	3.1092	8.82163	15.6746	4.21185	2.53982	2.23621	1.79066	33.0558	15.2858	14.2521	2.42117	3.74758
c2	2.42145	4.87521	12.0361	3.59726	0.976562	6.14011	13.2622	1.85959	8.10912	17.5118	2.23994	4.12687	2.74048	1.84996	16.3536	12.8847	9.57712	2.47562	2.56942
c2	20.5574	16.1876	26.7324	0.305693	1.88504	33.1589	15.6782	1.92152	1.68702	11.6723	3.83754	0.725479	1.48384	3.82443	57.5981	7.85138	20.9916	1.44021	1.51969
c2	2.91431	2.04835	7.73636	2.68191	0.325206	9.58057	14.9514	0.800987	8.25689	6.35594	0.942276	2.53733	0.898634	1.89227	38.167	5.12763	6.1525	0.774729	0.842146
c2	2.57043	2.3135	5.97757	2.9998	0.458602	8.23416	13.085	1.63678	6.9157	10.1034	2.23818	1.30672	1.0381	2.15211	39.8156	5.13747	10.7784	0.907915	2.0475
c2	0.815649	3.98361	70.4585	2.95401	0.966364	21.8105	15.8288	1.49957	8.61174	11.1508	4.46303	3.08687	2.59568	4.39774	55.4048	6.28694	18.14	1.10726	2.05918
c2	2.02568	5.23049	7.92123	0.205172	1.10495	13.4704	18.9125	0.929566	4.99391	10.2615	2.05096	3.00268	1.73677	1.50422	24.2187	5.33858	8.99155	1.07343	1.54723
c2	12.0138	3.9534	10.3599	7.7648	1.64189	15.9795	27.1574	3.33402	6.78641	12.515	1.07898	7.9988	1.16664	4.14416	60.0335	4.54626	21.303	1.04265	2.41871
c2	7.60585	3.23043	8.63302	0.220558	0.785334	32.6667	17.0355	0.777211	4.2551	7.65724	1.16667	3.29165	1.04371	2.03312	23.3983	7.04004	8.31882	1.04075	1.02134
c2	0.994634	2.92554	4.46153	1.1193	0.512971	18.712	17.1166	0.585134	3.02283	6.45334	0.397199	1.49353	0.591554	1.23292	32.7356	1.4926	12.3773	0.395084	0.662464
c2	0.829528	1.29248	3.7187	0.182927	2.01366	38.4589	12.0902	0.61391	2.26569	4.22953	1.08322	1.59739	0.69006	1.3433	36.3925	3.47152	17.2634	0.863183	0.814504
c2	1.0969	5.05892	7.32508	6.50685	2.22117	34.2326	18.8825	14.9466	1.65197	30.3967	0.967529	2.34668	0.428405	1.69217	7.62686	5.43072	44.5141	1.1494	17.2886
c2	1.03507	1.38848	8.60747	0.274327	0.641603	20.2998	14.8595	1.95848	1.84466	6.94778	0.472802	1.24495	0.405813	1.4847	41.3321	2.22921	12.5947	0.492266	1.10932
c2	1.07318	3.72103	8.65973	0.748328	0.939137	20.7651	19.5017	1.40578	2.92826	8.30371	1.34951	1.71085	1.40801	2.19715	52.2722	4.60607	15.9639	0.888986	1.3385
c2	2.34183	3.936	12.7239	0.744791	1.11545	28.0553	16.3715	3.1358	7.64162	34.6255	5.76214	1.56437	2.40758	1.88821	47.4112	10.8105	8.77008	2.2217	3.17458
c2	4.54681	4.66352	15.6178	0.643976	2.78883	16.423	7.96274	2.0457	1.53842	5.24997	2.72242	1.3099	1.88702	4.22811	40.0168	7.42347	20.3569	0.848185	2.36262
c2	1.67104	2.79348	10.6806	0.373561	0.994784	19.1624	16.6796	1.24115	5.21491	9.27731	3.41516	2.1734	1.8011	4.43484	56.1017	8.48843	18.6586	1.72372	1.37723
c2	1.51638	0.659578	3.19953	0.294348	0.0576869	29.9354	6.65698	0.269058	1.27502	1.9402	0.264334	1.38816	0.210076	1.48909	57.542	0.818284	10.406	0.123113	0.530802
c2	4.79888	13.2876	8.55335	1.10051	1.22607	25.4174	19.5182	3.82893	1.69798	8.51848	1.07401	1.91864	0.906728	1.73905	10.9305	4.14441	13.8434	0.964191	2.44511
c2	2.40891	1.0775	15.1342	0.850349	0.466051	2.32395	21.0583	0.0917295	1.78232	5.06481	0.467006	3.50839	0.262345	1.56907	11.3919	5.21909	7.39251	0.464519	0.864083
c2	0.393831	4.81684	11.6965	1.66055	1.18849	29.514	29.261	5.08725	4.05303	24.3133	2.63845	1.40573	1.00078	1.45583	30.3067	8.46043	16.3525	1.65408	7.92829
c2	0.640184	10.266	2.98098	0.39805	0.303178	37.3083	14.6227	0.405771	1.79351	2.21915	0.465362	0.923848	0.197915	1.93651	38.0624	1.45108	22.8305	0.244896	0.789589
c2	1.48498	3.44082	7.49762	0.891436	0.468042	17.6015	17.7811	1.81333	5.8754	10.3226	1.87397	1.62688	1.32668	2.55262	46.0391	5.11673	12.68	1.03067	2.44958
c2	0.978726	2.38685	7.2527	12.0692	1.46579	17.6147	13.6273	2.48094	4.75836	8.20335	1.92027	2.93968	1.78555	2.3609	23.3702	5.05424	15.3788	0.856854	1.86079
c2	5.97218	3.52894	45.1713	0.0532113	0.594423	35.7941	12.848	0.743337	0.429623	11.6707	5.12809	0.821742	1.387	5.59263	58.2355	5.40502	16.7602	1.11172	0.719675
c2	2.64773	3.03409	10.7733	2.94995	1.74962	10.8581	14.8267	2.17231	14.4772	21.7002	3.09676	4.08017	2.65947	2.90924	39.7585	10.6431	12.945	2.03742	3.54646
c2	0.929539	2.80668	7.5432	2.38587	1.15114	22.1339	20.1282	1.39434	8.24718	11.4076	2.21252	4.87195	1.74643	2.48613	62.4926	6.42961	16.9426	1.49507	1.35173
c2	0.367034	1.7009	2.25055	0.0179862	0.140038	29.4309	11.9625	0.149397	0.468448	3.95351	0.153446	1.10943	0.205959	1.65808	44.9008	1.29106	11.8151	0.244371	0.410841
c2	1.30052	1.02167	16.2908	0.0499133	0.484363	42.7041	13.6526	0.464843	2.49597	6.38398	0.841137	2.53501	0.962616	2.36065	42.9139	3.13965	8.00116	1.04281	0.730075
c2	17.1257	5.36441	16.2139	0.64742	1.15717	19.1292	17.6636	1.56439	5.09905	27.0219	1.39106	4.75723	2.98103	2.25488	63.8096	7.63431	17.3777	1.80571	1.05853
c2	4.55354	3.20631	74.7538	2.61071	0.505008	15.3547	24.1437	0.957524	12.4723	15.7405	1.56734	3.90782	2.50624	2.90017	38.7169	5.21113	10.1249	1.12339	1.86075
c2	1.91466	3.02163	7.01988	2.73493	1.00389	20.9156	18.5632	1.84124	7.17457	14.3594	2.31139	3.00583	1.25111	1.25307	39.0669	5.9503	10.5898	1.33462	2.33722
c2	2.56989	3.33772	4.95074	1.00408	0.571025	5.95528	14.162	2.6385	3.9122	10.368	0.812195	1.42799	0.689858	2.32261	36.9961	3.57195	9.1195	0.684673	2.48665
c2	3.72838	3.17058	12.4451	0.643382	0.591742	19.3492	10.8405	1.09998	10.4335	9.99062	2.00224	5.51718	2.407	4.18019	37.7954	11.6621	11.1022	2.54242	1.29886
c2	0.120783	3.69554	4.05283	0.192068	1.82641	38.8386	12.2127	0.55376	0.40019	1.87995	1.11998	0.348031	0.468284	1.66458	45.737	2.30174	18.8386	0.514746	0.7347
c2	0.440214	7.77085	6.28318	0.253185	1.10724	8.55814	17.1315	0.899075	1.14061	3.14813	1.34486	1.48558	0.564994	1.25624	14.8505	3.36415	7.04136	0.552561	1.68644
c2	0.926868	7.75967	26.5722	2.41836	4.62427	62.7171	22.8275	6.86032	8.74992	39.2792	5.70008	1.30866	1.28024	0.848523	20.1026	14.5029	37.1405	3.09974	11.2366
c2	1.34635	0.963772	6.6572	2.01625	0.165701	30.4856	19.5013	0.827247	4.29816	7.49168	0.412446	1.85842	0.828832	2.53391	39.552	1.18383	10.6434	0.690149	0.588473
c2	4.18504	0.749267	7.26011	0.254202	0.430255	31.9948	23.9247	2.07306	0.476687	9.66451	0.530121	0.885551	0.367686	2.84006	42.3182	1.83616	15.4764	0.338856	1.22242
c2	6.5635	1.24769	4.28648	0.431289	0.559657	16.08	9.49443	0.922733	2.93552	3.57339	0.299808	1.43792	0.519859	3.09549	35.5444	1.89514	14.272	0.456985	0.708616
c2	1.227	3.37008	7.46805	0.704966	0.89298	18.5931	21.2501	1.92325	12.0825	21.5783	1.83949	1.80493	1.31572	1.10336	28.5383	7.27886	6.11305	1.60897	4.8117
c2	3.18245	2.0507	7.28458	0.0659117	0.883558	27.0547	7.38206	1.11486	1.53813	15.9619	4.09031	1.21198	1.09637	1.96372	55.4164	6.75459	12.8499	0.814409	1.34707
c2	1.35445	3.06657	12.2245	4.32921	1.84252	28.5839	16.5446	3.03844	7.467	9.83112	2.3669	4.35309	1.77551	1.92688	35.7733	8.42188	13.4228	1.72225	3.56333
c2	1.57832	2.85434	16.5717	19.1798	0.321496	25.7917	21.8877	0.682164	22.0206	10.5829	0.856351	5.45733	2.17086	1.68887	24.1228	4.10977	4.78956	1.87347	1.85189
c2	0.867623	3.65132	13.7428	1.06844	1.19513	20.4539	21.4356	2.3853	6.24301	22.9152	3.49343	1.27628	1.39985	2.1077	29.5976	9.35339	18.7621	2.03635	2.68068
c2	3.6801	5.48027	27.6242	5.46672	0.541628	27.5628	23.2115	2.3761	8.38998	17.2525	4.37313	5.21954	3.83308	1.13999	40.8304	9.05921	12.1455	2.07816	2.80518
c2	5.38542	2.01293	29.4846	1.5143	0.361845	32.6282	22.394	1.10311	4.06462	10.3021	1.21591	1.46518	1.20254	4.29854	56.3473	6.34573	12.3696	1.30615	1.07089
c2	1.98928	3.27416	17.5473	0.716518	0.6621	32.0626	13.0134	1.37456	5.58838	10.2271	2.42922	2.87931	2.35173	1.88171	53.4989	8.70754	15.9005	1.63822	2.01382
c2	4.01487	1.46834	16.694	2.0977	0.654913	33.5349	23.8431	2.23237	2.51374	11.0981	0.803627	3.14814	0.858113	1.46232	37.3105	3.15997	17.0349	0.465303	2.07761
c2	1.66727	1.48937	7.50243	0.0454764	0.359203	33.4713	11.9523	0.549434	0.979124	4.67838	3.21874	1.86461	1.31557	4.89397	46.1207	7.86313	9.43579	0.924857	0.619617
c2	1.05181	2.06821	6.36551	0.68669	1.6936	20.1403	19.4927	3.1482	1.32858	12.6149	1.53433	1.66907	0.798148	2.30906	20.8425	4.91583	12.4916	1.02476	2.94837
c2	7.69866	6.47209	10.8537	1.92581	0.697396	15.5843	24.2525	2.26584	18.3366	20.9335	3.26895	3.84419	3.22552	2.53122	33.8006	10.6047	12.6426	2.6808	2.69212
c2	0.879644	8.3987	5.84604	1.13387	0.588305	26.7368	16.8256	1.08825	1.49038	6.36492	0.950937	1.90099	0.619498	1.88708	24.9794	3.79372	13.0655	0.537873	1.50329
c2	2.50808	2.73612	14.5895	0.404074	0.813315	30.7612	17.344	2.83679	10.1031	10.7464	1.92551	3.30635	1.07942	2.63503	41.4365	7.72571	16.8294	1.43058	3.15101
c2	2.70823	2.96754	6.02796	0.393218	0.740785	23.5363	14.2715	1.83317	7.1778	14.9552	1.87991	2.54503	1.29826	5.83788	52.7791	7.64873	11.1993	1.46819	2.36365
c2	6.0047	6.40655	23.658	0.794698	1.283	21.9136	15.7357	5.72388	7.92884	12.2847	4.88688	2.00334	1.71316	2.25255	28.4286	6.29223	21.1307	1.7473	2.31499
c2	2.92056	2.11575	7.36343	0.498506	0.406381	6.64924	19.2413	1.36743	3.487	9.30896	0.578627	2.26714	0.901319	2.51342	24.7998	3.99581	10.4958	0.816304	1.49216
c2	1.58887	3.85411	15.7229	1.99444	1.76626	27.049	11.8993	2.44104	8.5869	24.3464	2.78957	3.64761	2.89394	0.97177	19.5102	9.98967	21.0758	2.3698	1.30682
c2	1.10088	1.82066	13.5278	0.47962	0.383756	17.0273	11.5085	0.362165	9.06209	6.25467	1.69458	1.49936	0.959144	0.789027	34.2523	2.67703	9.86401	0.804767	0.891113
c2	1.42478	2.93759	18.0283	0.376505	1.03461	23.8497	16.1397	1.37134	5.44521	12.8638	2.75721	2.01236	1.8153	3.76388	74.3909	7.55882	12.2165	1.33421	1.35791
c2	2.07578	0.452387	3.78426	0.619214	0.457923	12.1179	9.01214	0.388446	1.48867	5.88014	0.421412	0.598726	0.206688	1.84134	32.4098	0.881641	8.37336	0.16362	0.332128
c2	1.52093	0.955662	4.3182	0.203583	0.238908	18.9843	12.4393	0.737892	3.4783	4.76976	0.317347	1.93754	0.310829	1.84382	33.5145	1.49503	7.8296	0.281818	1.32165
c2	3.08271	0.943402	2.79806	0.330421	0.648169	15.799	5.49726	0.319877	1.64171	2.0301	0.926255	0.675489	0.234881	1.75315	31.0252	1.85122	10.9195	0.275829	0.580573
c2	0.480687	1.42237	3.73512	0.193026	0.548873	12.5948	19.9037	1.92397	0.603279	9.94109	0.41474	1.61523	0.395531	5.92297	22.3571	2.47482	15.5022	0.573993	1.2067
c2	1.70327	9.33932	10.4199	0.446648	0.0697831	35.3106	12.5787	0.155662	1.92091	2.62711	0.817826	1.99688	0.559078	1.61292	56.2777	1.29773	9.70442	0.393404	0.688415
c2	2.80307	2.0879	31.5881	1.99116	1.60823	17.2278	11.6721	1.21339	3.05698	6.40615	0.838875	2.42132	1.49478	2.80344	53.3965	4.7942	14.1669	1.09251	1.1339
c2	1.5725	16.6297	26.3202	2.59446	0.853169	13.3668	23.3569	2.12702	5.07113	14.0833	1.59272	2.80419	1.63809	1.16646	55.2966	8.31045	17.6165	1.2225	1.99027
c2	3.58156	3.55197	22.4957	0.405532	1.25785	23.0471	10.1331	1.7946	7.80114	10.2324	3.64149	3.17703	2.76235	1.37274	25.5448	11.2146	8.6472	2.2218	1.36056
c2	7.59072	1.49528	10.42	0.540829	0.684554	29.5675	15.7284	0.994328	1.74745	5.74457	1.23832	1.38919	0.883362	1.96931	34.648	5.04946	14.5455	0.819792	1.46999
c2	2.22958	2.16772	5.51511	2.59002	0.194835	13.7757	19.1883	1.91229	4.79692	7.39215	3.1644	1.20923	2.0119	1.88686	32.1716	3.40387	12.6953	0.841006	0.899526
c2	2.57249	7.84841	16.7614	2.02503	2.29995	46.7052	18.3879	2.65809	7.12749	13.4171	3.3129	5.30157	4.47116	1.32773	28.8936	18.0106	19.4179	3.99525	2.8668
c2	1.36241	0.919169	5.38689	0.256041	1.18009	26.4475	10.1213	0.788227	1.08748	6.27356	0.410735	0.977897	0.373906	1.29652	29.9901	2.27623	10.2317	0.348376	0.852408
c2	0.987963	3.32769	10.4169	1.33029	1.74604	23.4727	11.642	2.32949	3.9621	6.60201	1.79482	1.90957	1.34771	1.16652	28.2643	4.40657	14.1868	0.916359	1.29513
c2	5.37324	1.81446	5.96409	2.48747	0.459297	11.8728	10.2363	0.734249	4.98261	8.30839	0.785977	4.4241	1.56729	2.84672	43.2839	3.10348	7.37278	0.90722	1.06025
c2	6.66312	3.15911	14.3581	1.01249	1.76004	29.0024	14.3741	1.28113	9.5503	13.0616	6.88265	1.98029	2.16047	2.47599	46.4673	9.37656	14.8577	2.03433	3.61879
c2	3.50966	4.17862	2.26711	0.329587	0.22314	31.3434	16.0145	0.437416	2.07057	4.31407	0.55542	1.71633	0.415329	1.94619	45.5322	1.4744	11.1976	0.363562	0.576338
c2	0.471869	2.05532	4.77222	0.109143	0.350993	29.8278	27.5549	1.27744	1.33603	7.07859	0.827676	1.04364	0.394671	0.722765	23.5372	3.35056	15.6137	0.727451	2.52585
c2	2.02222	1.66351	4.86814	0.70161	0.524491	12.2896	8.87843	0.772614	2.71054	3.76395	1.84742	2.09455	0.933786	2.45343	38.1871	3.97248	11.8752	0.674466	0.931344
c2	2.9196	2.2246	17.8901	0.105516	1.0537	26.1812	13.9942	0.43822	1.51148	12.6754	4.33426	1.39738	1.54212	3.10631	65.5787	10.1583	16.4727	1.48094	0.50741
c2	0.610122	1.01101	3.98333	0.577314	0.977146	31.1356	11.0758	1.6953	1.0024	2.76667	0.658726	0.328282	0.260952	2.34263	26.6043	1.55654	26.3505	0.238435	1.0218
c2	4.35683	0.400982	24.3594	0.113894	0.354704	28.2496	14.4696	0.550416	1.13908	3.74066	0.489432	0.599241	0.116691	2.30599	60.0517	0.776406	12.6974	0.166421	0.438158
c2	9.85349	1.18833	8.11758	0.36502	0.311853	28.7944	12.1575	0.905641	1.84705	6.03088	0.560207	2.35031	0.639019	1.34252	39.5784	3.68028	18.6639	0.552525	1.02394
c2	1.60825	2.68487	14.6238	0.65931	1.2099	52.5649	21.1681	2.30584	4.89843	10.0997	1.19513	2.41769	0.993382	1.10573	42.776	2.99213	18.1422	0.729429	1.5644
c2	3.0279	12.3258	9.99006	0.470447	1.16324	8.33212	13.455	3.18171	8.28922	17.0037	4.70507	2.54903	2.42849	2.43544	38.9113	9.01246	8.38366	2.00299	4.2787
c2	1.31778	7.09774	28.8937	1.41271	3.75333	25.0729	21.4799	3.1356	8.94201	24.8102	7.94017	2.37152	2.46394	1.80761	44.6255	16.64	17.7601	2.65027	4.63193
c2	0.794179	8.21237	1.88671	0.151245	0.502677	23.1605	8.05901	0.176501	2.24889	1.69562	0.078201	0.898715	0.194734	2.05002	27.387	0.990055	15.786	0.220293	0.603338
c2	8.8791	2.41745	28.8205	2.29896	1.02238	24.6304	19.2985	2.14443	3.19339	26.9673	0.954307	3.92992	1.664	0.975335	45.6661	5.48442	9.83046	1.05157	1.32772
c2	3.5951	2.71964	5.53917	0.384138	0.650181	25.6873	13.295	1.80865	5.15542	6.59118	2.1491	2.7044	1.01457	2.2727	52.3954	5.16178	15.6854	1.10638	1.50769
c2	1.82091	0.74019	4.18043	1.64854	0.270027	22.327	14.4731	1.0039	2.10525	10.3639	0.487291	0.969254	0.192299	2.62202	33.5814	1.52449	15.9229	0.415788	1.15078
c2	1.38568	0.968259	6.46634	0.0241346	0.163398	37.5863	26.8053	0.25514	0.678868	4.59558	0.16777	0.476722	0.203636	0.753226	21.3452	2.02658	17.8011	0.767176	1.7699
c2	3.81768	0.486837	13.6966	0.0083747	0.544312	32.9139	14.9542	0.531201	0.270466	5.0034	0.317543	0.553414	0.181702	3.90297	44.9541	1.34595	22.1306	0.234007	0.533611
c2	1.33994	0.889109	11.2674	0.176096	0.19208	27.404	15.4749	0.620534	2.00782	8.52033	0.35858	2.7739	0.359661	2.23734	54.8931	2.76479	11.8798	0.433866	1.19965
c2	3.59138	4.0317	12.6226	7.17216	0.579792	12.2097	23.0193	1.81873	11.626	28.3862	1.89415	3.54173	2.58061	1.83889	28.866	7.8289	11.7792	1.76312	3.18515
c2	5.40997	3.26195	6.1941	0.465062	0.928837	18.9782	14.4135	1.07693	2.12371	4.91309	0.705348	1.66187	0.560567	6.19805	26.0254	3.41173	21.808	0.679546	1.28593
c2	0.592943	2.19397	6.93982	0.27028	2.04946	22.2968	10.8486	2.95057	0.844727	6.43438	2.5718	0.642036	1.00993	1.81262	41.301	2.531	25.3855	0.629515	1.13262
c2	0.252914	0.785801	11.4052	0.182809	0.286212	27.5243	18.1455	0.552164	1.10699	3.75984	0.368239	1.54492	0.330526	4.39889	32.4212	1.38753	11.5442	0.339758	0.508229
c2	4.77767	0.980624	5.61755	0.519003	0.554099	12.0924	11.0853	0.331611	2.14198	5.79714	0.504589	1.39258	0.276701	1.88991	45.5798	1.55902	10.5958	0.434959	0.899926
c2	0.449968	17.2622	8.47211	1.53055	0.673549	29.6637	26.356	1.90696	0.916849	12.3226	1.86192	0.948201	0.553461	0.712501	21.8839	3.93853	30.1828	1.15745	3.63409
c2	0.462054	3.56364	10.163	0	0.554342	15.6665	35.7966	2.6358	2.11007	17.1687	1.21188	1.25749	0.558396	1.1076	3.28915	6.10882	18.5377	1.78964	4.81814
c2	7.72405	2.85405	26.6767	0.731453	1.1065	13.3627	27.8877	1.6915	9.73959	21.6382	1.32894	5.60891	1.01254	2.01126	41.6124	4.7262	10.1065	1.56452	2.25335
c2	1.58734	0.896166	2.79575	0.68169	0.149508	11.9315	13.266	0.29	1.44036	3.82208	0.297308	0.801704	0.300897	1.05255	9.09204	1.42605	9.56996	0.246128	0.554051
c2	10.6706	2.46901	7.8407	2.19079	0.191947	17.1066	8.78509	0.564403	7.24981	4.99008	0.83068	4.5264	0.893174	2.61934	6.17731	3.82814	7.4386	0.601252	0.852107
c2	1.61414	4.12072	9.54517	1.78439	0.774413	31.6597	16.4834	0.794627	2.22838	7.67429	1.3445	2.94747	1.14435	4.28383	31.4057	6.52714	7.74027	1.13478	1.69141
c2	5.28748	2.38048	8.40522	7.75313	0.507977	36.2522	16.3865	1.3928	3.58261	15.7911	1.84722	1.9901	0.763075	5.2023	47.7416	4.57279	18.0817	0.849502	1.78525
c2	9.31231	5.13885	8.43866	1.16435	0.930943	20.2771	19.9708	1.70818	3.91629	13.3068	1.00911	3.35726	1.04257	1.46576	31.8974	4.33033	9.62148	0.741939	1.54644
c2	0.342987	16.4126	11.9272	1.06249	2.92531	40.8061	15.8929	10.5903	6.42001	18.5115	2.23814	0.508777	0.811102	0.928845	14.6597	5.11641	33.1565	0.889742	5.36482
c2	1.64956	2.45894	54.1617	0.229485	0.837634	8.86224	31.8259	0.738349	4.29296	9.88191	4.05432	3.02434	2.14073	5.69407	42.5045	11.3421	10.3534	1.90808	0.803674
c2	0.770298	3.00337	5.32196	1.35374	0.768696	25.4894	13.2136	3.19857	3.16184	14.5237	1.03487	1.56049	0.750077	1.51177	24.2746	2.9276	24.0007	0.615701	3.83245
c2	0.53812	2.47694	11.4184	0.172871	0.994829	28.3557	20.4586	1.17483	2.16115	16.6243	1.9118	1.62973	0.52093	3.19632	42.4104	4.95572	13.4004	0.819836	1.66262
c2	1.00505	2.02734	4.09307	0.368347	0.623454	15.7532	9.50385	0.710809	5.15919	5.21725	5.6125	0.837824	1.04831	1.99112	18.3891	3.72307	7.86334	0.744915	1.15628
c2	16.6881	2.38606	24.2779	1.97204	1.0236	18.9385	21.2769	1.09201	7.96674	12.2088	1.50932	2.7818	2.24497	0.804527	77.3451	5.62856	7.76361	1.17958	1.29077
c2	2.23317	3.86652	7.91786	0.453566	0.903168	15.5055	14.0943	1.36997	8.97791	11.5756	3.37212	2.1224	1.67229	2.25313	42.0558	7.31124	11.1753	1.29267	0.930185
c2	0.535367	4.13598	3.65838	0.460181	0.198263	16.0039	15.6416	0.48964	4.03142	6.38209	0.323857	1.33905	0.35298	2.32052	20.3652	1.71865	14.4642	0.372669	1.20705
c2	1.08111	2.12782	5.69119	3.64374	0.296272	36.286	12.8897	0.822729	7.88046	5.9576	1.58025	1.36955	0.828885	1.81755	59.5633	3.41089	11.0646	0.698264	1.07366
c2	1.40425	2.02222	5.14628	0.524423	0.778819	15.4178	8.32396	0.306578	4.7937	3.10231	1.1332	1.6009	0.978765	4.45	43.298	3.25342	6.23029	0.59412	0.162701
c2	1.12647	2.78567	12.7239	7.90966	0.918762	25.9904	15.4558	2.69355	13.7236	15.6329	1.38439	3.83281	1.67078	2.47354	50.0694	5.71945	14.028	1.44122	4.00872
c2	2.81345	1.49665	7.12107	0.228494	0.479561	18.7563	8.56451	0.966212	6.11771	7.00809	4.01422	1.39094	1.5148	4.99181	71.5077	5.48778	10.3308	0.866901	1.23614
c2	1.43769	2.94958	9.48344	1.02929	1.36691	17.1154	12.8433	1.40498	6.43382	18.7315	4.67828	1.69545	1.61047	3.60272	27.7721	8.62325	21.6326	1.58315	1.30881
c2	1.40798	7.27205	12.0952	13.2253	1.28573	13.446	9.96937	3.94168	30.6404	9.55832	10.8257	1.43751	3.26925	1.07785	34.6953	9.72528	18.6139	2.19446	4.09783
c2	0.829613	2.34576	3.59512	0.222095	0.781895	44.3028	15.5631	1.81122	3.12358	10.8989	1.24914	1.67103	0.870038	1.1999	33.3224	4.90295	15.391	0.97357	1.36172
c2	1.80626	4.33636	12.2606	0.468042	1.18412	22.5134	12.9488	2.71578	6.54414	17.3931	1.74354	2.14096	1.69248	2.18367	27.9644	9.85316	24.1683	1.46505	3.52418
c2	5.17054	2.64942	18.112	0.147086	2.52575	48.3494	19.0994	3.31179	4.44377	15.328	3.92084	2.09857	1.13628	4.47475	36.9691	9.05485	17.6875	1.14145	3.42404
c2	1.72995	1.60331	7.66013	1.06169	0.44725	7.68006	36.0689	1.60338	4.76835	24.9196	1.64006	2.09712	1.1944	8.30378	28.1032	6.06049	11.6325	1.21567	1.75856
c2	0.914245	2.14678	59.1074	1.08717	1.77517	20.7519	17.3372	0.917512	3.3423	12.6199	1.40101	5.29589	2.03631	1.72473	27.1989	5.47102	11.1734	0.915324	1.08917
c2	2.69161	11.5904	15.5913	0.444692	0.784035	45.8974	26.1062	2.16865	8.98565	19.8133	2.00814	3.79303	1.57454	1.63763	15.3696	8.09719	15.9349	1.6197	3.60864
c2	0.779345	0.667978	6.08995	0.330223	0.197268	9.02412	18.9347	0.440037	0.768994	3.67395	0.24551	0.613908	0.245846	2.08872	29.3443	0.920784	16.3565	0.243999	1.16764
c2	10.433	1.79216	12.19	0.479753	0.548111	28.1527	18.4256	5.79626	1.49941	11.9363	0.360025	0.608428	0.252995	0.97512	25.3716	0.961096	14.5544	0.22291	2.59543
c2	6.47353	1.30284	32.6193	0.656528	0.429421	27.5438	14.515	0.554568	0.83467	3.69733	0.435988	1.40272	0.529803	1.91445	21.963	2.66249	10.436	0.599037	0.789283
c2	4.37723	3.5703	9.9537	2.66665	0.251572	16.2367	14.6312	1.40293	14.0271	15.1677	1.93382	3.91518	1.89695	1.21529	29.4357	3.73	9.96246	0.994576	3.29784
c2	1.8457	2.68394	15.6499	1.44845	0.774189	11.9893	14.1259	1.6502	10.1658	10.1158	4.75336	1.37806	1.71527	1.89271	30.8441	4.00372	8.12439	1.16604	0.977591
c2	2.81386	4.12423	3.99547	0.165657	0.535848	16.6175	8.79111	0.704203	2.84437	4.76326	1.26787	2.77197	1.02796	1.28728	34.6089	4.51762	6.24606	0.819437	0.737606
c2	3.10494	2.69031	5.6292	4.60018	0.453317	6.18686	10.7071	0.524323	13.8993	2.15503	2.6485	1.47175	1.29281	1.6097	22.3305	1.43302	2.73498	0.454538	0.730426
c2	1.73252	2.20896	9.79123	0.423568	0.617174	27.3234	14.7165	1.01514	8.7007	11.379	0.907762	3.03909	1.17649	1.93677	18.2538	5.14632	12.1862	1.14247	1.29518
c2	1.65445	2.39928	12.2276	39.2801	1.19621	20.9328	13.0637	3.51439	13.3562	14.6216	1.60676	2.18222	1.74012	2.02306	51.9081	3.80342	17.2115	0.751205	3.00486
c2	8.61439	8.52884	4.27465	1.90583	2.66899	48.6938	14.9319	4.57362	1.7679	8.19082	1.23739	1.2986	1.36889	1.49265	47.6944	5.17413	29.5746	1.25821	2.10289
c2	2.51251	3.70009	7.74682	9.81827	0.543584	8.73	24.3708	1.61673	9.55147	20.9512	1.45452	5.28232	1.71435	3.37715	20.6472	6.94558	11.5979	1.24277	2.31659
c2	1.07451	3.43186	5.43624	2.34233	0.417323	36.9879	18.2165	1.60116	2.18336	6.72723	0.592094	1.5629	0.490372	1.13162	25.0934	1.83662	13.9859	0.347633	2.46027
c2	1.76571	2.03895	16.9315	1.34891	0.562002	13.5183	15.805	0.846203	5.75087	9.89221	2.49176	2.54894	2.38886	2.61791	55.4334	7.00782	5.46809	1.20762	1.52188
c2	2.31688	2.32321	8.89226	0.111274	0.911561	32.9423	9.67513	1.31077	4.76449	7.07457	2.66511	4.82151	1.32113	3.21598	22.2465	11.0064	12.4831	1.52324	1.39125
c2	1.36997	3.14653	18.0735	2.00405	0.830041	21.983	8.95167	2.38563	7.46696	8.78297	3.21828	2.26927	2.91293	4.53243	36.873	6.67371	11.907	1.29341	2.26756
c2	0.65223	2.20017	60.0859	1.95648	1.13308	17.1431	17.2791	2.22493	6.88828	36.736	1.0055	4.20107	2.38667	0.85931	73.7352	5.3208	12.7553	1.28105	2.26708
c2	1.75813	11.2996	6.73024	0.346975	1.57391	34.5723	19.6993	2.14844	4.20216	8.4859	1.23888	2.75393	1.13445	1.18981	26.3437	4.18627	16.0224	0.940616	2.50282
c2	9.14688	9.4206	36.7971	1.2354	3.34561	17.135	16.4903	3.27292	33.7246	19.795	6.43093	9.44137	5.43901	1.78475	58.1844	19.3549	6.80946	3.87012	2.76903
c2	0.542921	0.338741	1.79427	0.158189	0.275985	15.5205	7.76371	0.0918847	1.30572	3.60774	0.126882	1.24112	0.143006	2.29776	31.8541	0.645478	8.38808	0.129454	0.358409
c2	6.24152	0.777639	9.18418	0.0821924	0.414258	16.5539	14.7561	0.648227	2.64494	8.54307	0.669467	1.19222	0.445821	4.00465	40.693	3.48795	11.9921	0.540797	0.636791
c2	3.06878	0.783278	2.96664	0.225098	0.228597	40.0672	12.4023	0.566579	1.39726	2.30131	0.628272	0.828625	0.599174	1.14626	29.9251	3.07826	14.6219	0.415948	0.902049
c2	1.52396	1.96567	11.5352	0.254202	1.05173	21.9782	15.8802	1.36498	2.88365	7.59804	5.64033	1.35419	1.56607	4.82972	64.2197	7.47212	13.785	1.26709	1.35824
c2	1.35075	9.28907	26.1566	1.98976	3.64811	9.71525	5.26907	2.59435	10.2101	8.32335	4.24088	1.93297	2.7112	1.37429	44.1129	10.7514	8.78244	2.16702	2.62983
c2	3.76495	13.6376	12.4897	0.742973	2.42149	28.5417	11.1337	4.40993	9.28829	13.1492	6.15837	1.75612	3.2698	4.30947	55.026	15.5617	21.8496	2.47599	3.67669
c2	2.35029	2.43841	13.3848	0.398489	0.24139	6.5766	21.1173	2.09048	4.56658	16.4434	2.23991	2.49695	1.26401	2.54123	19.8219	6.21123	10.0826	1.16669	1.76498
c2	8.30482	4.28475	17.2853	0.901525	4.60002	21.8393	11.5254	2.82262	4.0546	11.507	4.32151	2.96528	2.91543	1.7185	33.6783	11.3065	9.15879	2.41816	2.6699
c2	1.55103	1.2693	6.23339	0.0525519	0.266843	32.6469	13.449	0.370369	2.15343	4.34292	0.365311	1.33215	0.226982	2.87364	27.3491	2.6018	23.7659	0.339037	0.916085
