# Supplementary material for: Immune subtyping of lymph node metastasis-negative colorectal cancer reveals biomarkers for prognosis and immunotherapy response
Source: PLoS One. 2025 Sep 24;20(9):e0332915. doi: 10.1371/journal.pone.0332915 (PMC12459767; doi:10.1371/journal.pone.0332915)
Supplement: S8 Table — (XLSX) [file pone.0332915.s008.xlsx]

## Sheet: Table-S8
Supplementary Table-S8:TIDE value of immune checkpoint suppression therapy for each sample
group	TIDE
c1	2
c1	1.66
c1	1.52
c1	1.2
c1	0.89
c1	0.87
c1	0.7
c1	0.68
c1	0.62
c1	0.57
c1	0.5
c1	0.45
c1	0.43
c1	0.4
c1	0.4
c1	0.37
c1	0.35
c1	0.34
c1	0.34
c1	0.33
c1	0.33
c1	0.31
c1	0.29
c1	0.28
c1	0.23
c1	0.22
c1	0.22
c1	0.21
c1	0.18
c1	0.18
c1	0.16
c1	0.14
c1	0.12
c1	0.11
c1	0.1
c1	0.08
c1	0.07
c1	0.06
c1	0.05
c1	0.02
c1	0.01
c1	0.01
c1	0.01
c1	0.01
c1	0
c1	-0.01
c1	-0.02
c1	-0.03
c1	-0.06
c1	-0.06
c1	-0.06
c1	-0.09
c1	-0.11
c1	-0.11
c1	-0.11
c1	-0.12
c1	-0.12
c1	-0.14
c1	-0.14
c1	-0.15
c1	-0.19
c1	-0.2
c1	-0.2
c1	-0.2
c1	-0.2
c1	-0.21
c1	-0.23
c1	-0.29
c1	-0.31
c1	-0.35
c1	-0.35
c1	-0.36
c1	-0.39
c1	-0.39
c1	-0.42
c1	-0.42
c1	-0.42
c1	-0.52
c1	-0.58
c1	-0.61
c1	-0.69
c2	1.17
c2	1.12
c2	0.81
c2	0.77
c2	0.72
c2	0.62
c2	0.54
c2	0.51
c2	0.48
c2	0.48
c2	0.48
c2	0.47
c2	0.42
c2	0.41
c2	0.37
c2	0.35
c2	0.34
c2	0.34
c2	0.33
c2	0.33
c2	0.33
c2	0.3
c2	0.29
c2	0.27
c2	0.27
c2	0.24
c2	0.23
c2	0.22
c2	0.21
c2	0.21
c2	0.21
c2	0.2
c2	0.2
c2	0.18
c2	0.17
c2	0.16
c2	0.15
c2	0.15
c2	0.14
c2	0.14
c2	0.14
c2	0.13
c2	0.13
c2	0.13
c2	0.13
c2	0.12
c2	0.12
c2	0.12
c2	0.11
c2	0.11
c2	0.1
c2	0.08
c2	0.08
c2	0.07
c2	0.07
c2	0.07
c2	0.07
c2	0.06
c2	0.06
c2	0.06
c2	0.05
c2	0.04
c2	0.03
c2	0.03
c2	0.02
c2	0.01
c2	0
c2	0
c2	-0.01
c2	-0.02
c2	-0.02
c2	-0.03
c2	-0.03
c2	-0.03
c2	-0.04
c2	-0.04
c2	-0.05
c2	-0.05
c2	-0.06
c2	-0.06
c2	-0.07
c2	-0.07
c2	-0.07
c2	-0.08
c2	-0.08
c2	-0.09
c2	-0.1
c2	-0.1
c2	-0.1
c2	-0.11
c2	-0.12
c2	-0.12
c2	-0.13
c2	-0.13
c2	-0.13
c2	-0.13
c2	-0.14
c2	-0.14
c2	-0.14
c2	-0.14
c2	-0.15
c2	-0.15
c2	-0.17
c2	-0.17
c2	-0.17
c2	-0.17
c2	-0.17
c2	-0.18
c2	-0.18
c2	-0.18
c2	-0.18
c2	-0.19
c2	-0.19
c2	-0.21
c2	-0.24
c2	-0.25
c2	-0.25
c2	-0.26
c2	-0.26
c2	-0.27
c2	-0.27
c2	-0.27
c2	-0.27
c2	-0.28
c2	-0.28
c2	-0.28
c2	-0.29
c2	-0.29
c2	-0.29
c2	-0.3
c2	-0.31
c2	-0.33
c2	-0.34
c2	-0.38
c2	-0.38
c2	-0.38
c2	-0.39
c2	-0.4
c2	-0.41
c2	-0.42
c2	-0.42
c2	-0.44
c2	-0.44
c2	-0.45
c2	-0.46
c2	-0.47
c2	-0.47
c2	-0.48
c2	-0.49
c2	-0.5
c2	-0.51
c2	-0.52
c2	-0.52
c2	-0.58
c2	-0.58
c2	-0.59
c2	-0.62
c2	-0.66
c2	-0.67
c2	-0.67
c2	-0.71
c2	-0.79
c2	-0.81
