# Supplementary material for: Immune subtyping of lymph node metastasis-negative colorectal cancer reveals biomarkers for prognosis and immunotherapy response
Source: PLoS One. 2025 Sep 24;20(9):e0332915. doi: 10.1371/journal.pone.0332915 (PMC12459767; doi:10.1371/journal.pone.0332915)
Supplement: S9 Table — (XLSX) [file pone.0332915.s009.xlsx]

## Sheet: Table-S9
Supplementary Table-S9:Genetic mutation analysis of GSE39582 dataset
	GSE39582
	C1	C2	P
LN-negative	207	95
TP53_Mutation			0.298
M	57(27.5)	18(18.9)
WT	60(29.0)	29(30.5)
KRAS_Mutation			0.516
M	70(33.8)	37(38.9)
WT	130(62.8)	57(60.0)
BRAF_Mutation			0.001
M	8(3.8)	15(15.8)
WT	185(89.4)	77(81.1)
M：mutation WT：wild-type
