# Supplementary material for: Immune subtyping of lymph node metastasis-negative colorectal cancer reveals biomarkers for prognosis and immunotherapy response
Source: PLoS One. 2025 Sep 24;20(9):e0332915. doi: 10.1371/journal.pone.0332915 (PMC12459767; doi:10.1371/journal.pone.0332915)
Supplement: S10 Table — (XLSX) [file pone.0332915.s010.xlsx]

## Sheet: Table-S10
Supplementary Table-S10: ICI scores for each sample in TCGA and GSE39582
samples	ICI scores		samples	ICI scores
TCGA-AA-3697	1.52338		GSM971959	3.07961
TCGA-CM-6677	2.33959		GSM971960	0.597521
TCGA-G4-6628	-9.32296		GSM971963	-15.1585
TCGA-AA-3655	-0.965677		GSM971965	1.87146
TCGA-AA-3831	-0.0416502		GSM971967	3.11861
TCGA-A6-4105	-1.65428		GSM971968	-1.25008
TCGA-AA-A00W	0.572659		GSM971969	-8.26148
TCGA-4T-AA8H	1.82786		GSM971970	1.88834
TCGA-F4-6808	2.58357		GSM971972	-2.3663
TCGA-CM-4746	4.58607		GSM971973	3.78681
TCGA-CK-4951	-7.55036		GSM971975	1.62789
TCGA-AA-A01V	2.06555		GSM971976	3.61007
TCGA-D5-6930	-1.53309		GSM971978	-4.13621
TCGA-A6-2680	1.04357		GSM971979	3.13621
TCGA-AA-3526	-0.916647		GSM971981	-3.91006
TCGA-A6-6780	-3.42917		GSM971984	-3.13366
TCGA-5M-AATE	2.04353		GSM971985	0.746694
TCGA-AA-A00N	0.586376		GSM971986	-3.085
TCGA-AU-3779	-2.84243		GSM971987	2.03691
TCGA-A6-2676	-5.60061		GSM971989	1.91457
TCGA-D5-6898	0.704707		GSM971990	-2.22388
TCGA-QG-A5Z2	-0.677826		GSM971991	2.1192
TCGA-A6-5659	3.73823		GSM971992	0.830392
TCGA-AA-3494	1.0296		GSM971993	-4.58082
TCGA-AA-3663	3.09446		GSM971994	2.48321
TCGA-CA-5797	0.612736		GSM971995	-1.12179
TCGA-D5-6540	0.231646		GSM972006	1.66945
TCGA-CK-6747	1.97068		GSM972014	0.90977
TCGA-DM-A0XD	2.41755		GSM972015	-1.07535
TCGA-G4-6304	-0.237368		GSM972016	2.22696
TCGA-DM-A0X9	3.43065		GSM972031	3.09814
TCGA-AA-A004	-1.12504		GSM972032	1.62809
TCGA-AA-A01G	2.22677		GSM972033	4.49561
TCGA-AA-3947	3.21994		GSM972034	0.905444
TCGA-D5-6530	-2.71146		GSM972035	5.05396
TCGA-AA-3818	3.03949		GSM972036	0.912162
TCGA-AA-3851	1.48475		GSM972037	-0.29087
TCGA-AA-3866	-3.08584		GSM972038	-5.44978
TCGA-QL-A97D	2.88604		GSM972039	3.23595
TCGA-AA-3530	2.03744		GSM972040	4.34554
TCGA-A6-2675	-2.38736		GSM972041	2.20518
TCGA-AA-3833	-1.91227		GSM972042	-3.86259
TCGA-CA-6719	-0.375035		GSM972043	2.65475
TCGA-DM-A28M	4.48874		GSM972044	7.00032
TCGA-AD-6890	-0.0997839		GSM972045	3.8313
TCGA-AD-6548	-1.5696		GSM972046	-0.541051
TCGA-SS-A7HO	3.01798		GSM972047	4.53179
TCGA-AA-3841	-1.22668		GSM972048	3.917
TCGA-AD-5900	-3.3243		GSM972049	2.96503
TCGA-AA-3877	-1.74287		GSM972050	1.3851
TCGA-CA-6718	-20.0659		GSM972051	3.4397
TCGA-DM-A28E	3.22243		GSM972052	-0.193526
TCGA-A6-3810	-2.70492		GSM972053	1.61809
TCGA-AA-A00D	-5.08132		GSM972054	-0.255542
TCGA-AA-3819	1.49288		GSM972055	-1.4134
TCGA-AY-6197	1.98229		GSM972056	0.517818
TCGA-G4-6323	2.33091		GSM972057	3.77049
TCGA-AA-3950	-1.2895		GSM972058	-3.98479
TCGA-AA-3968	-0.464403		GSM972059	-5.16367
TCGA-D5-7000	1.05484		GSM972060	-3.21834
TCGA-DM-A28C	2.6495		GSM972061	-0.181557
TCGA-CA-5254	2.84873		GSM972062	1.5649
TCGA-AA-3821	0.551334		GSM972063	-0.121339
TCGA-AA-3555	0.550542		GSM972064	0.734256
TCGA-AA-3956	1.20219		GSM972065	0.823203
TCGA-AA-A02W	1.50724		GSM972066	0.322987
TCGA-AA-3979	-1.26392		GSM972067	-1.5458
TCGA-CM-6165	0.882373		GSM972068	-0.761908
TCGA-G4-6586	-2.63294		GSM972069	4.46137
TCGA-AA-A02Y	2.38407		GSM972070	-0.122621
TCGA-DM-A1DB	3.53887		GSM972071	0.0459008
TCGA-AG-3882	-3.54823		GSM972072	-8.55482
TCGA-DM-A280	4.88784		GSM972073	-3.64279
TCGA-AA-A024	2.52688		GSM972074	-1.20498
TCGA-DM-A1D9	4.79379		GSM972075	0.08752
TCGA-D5-6927	-1.57129		GSM972076	-4.92809
TCGA-AD-6901	-3.94152		GSM972077	-1.39045
TCGA-F4-6703	-12.3799		GSM972078	-0.646184
TCGA-AA-3812	0.414385		GSM972079	-4.49719
TCGA-AA-3858	1.45384		GSM972080	-1.13108
TCGA-AZ-5407	3.63617		GSM972081	-0.189481
TCGA-D5-6920	1.66477		GSM972082	0.194024
TCGA-A6-2685	-3.2714		GSM972083	-3.31216
TCGA-D5-6536	2.91483		GSM972084	0.512758
TCGA-AA-3506	-0.442307		GSM972085	-0.376381
TCGA-CM-5860	0.522359		GSM972086	1.7811
TCGA-AA-3854	3.31057		GSM972087	0.191102
TCGA-CM-6170	1.98779		GSM972088	2.89322
TCGA-F4-6569	-2.94851		GSM972089	0.191005
TCGA-AD-6889	2.29778		GSM972090	4.00924
TCGA-CA-5796	2.52587		GSM972091	0.683225
TCGA-AA-A00K	1.85777		GSM972092	-2.75234
TCGA-A6-2686	-4.88695		GSM972093	4.0415
TCGA-AA-3520	0.908881		GSM972094	-1.03687
TCGA-A6-6140	1.92014		GSM972095	-1.82655
TCGA-3L-AA1B	1.10085		GSM972123	1.9857
TCGA-AA-3673	2.78277		GSM972124	-0.447972
TCGA-AA-3875	-0.0460237		GSM972125	2.05859
TCGA-CM-6676	-0.998538		GSM972126	-0.151897
TCGA-AA-3510	1.63561		GSM972127	1.64648
TCGA-AA-3713	-1.60164		GSM972128	0.263066
TCGA-CK-5916	-5.01605		GSM972129	-0.266027
TCGA-AA-3561	4.62344		GSM972130	1.20316
TCGA-AA-3556	-2.35449		GSM972131	0.36745
TCGA-AY-A54L	4.78098		GSM972132	3.62573
TCGA-CM-6166	2.56831		GSM972135	3.10431
TCGA-DM-A1D4	3.84415		GSM972137	2.91694
TCGA-AA-A029	4.44437		GSM972138	3.8441
TCGA-A6-5666	3.1994		GSM972140	0.353326
TCGA-AA-3664	1.18315		GSM972143	-1.20721
TCGA-AA-3517	0.945573		GSM972144	1.71855
TCGA-CM-6163	0.99584		GSM972147	-4.15595
TCGA-AY-A69D	3.95373		GSM972149	0.81004
TCGA-A6-6138	-4.35016		GSM972153	0.847459
TCGA-AA-3524	3.03753		GSM972160	-3.34178
TCGA-AA-A02R	-15.633		GSM972161	4.26338
TCGA-AA-A03J	-0.172203		GSM972163	0.719125
TCGA-AA-3977	1.07497		GSM972165	2.41916
TCGA-AA-3496	-0.14399		GSM972167	1.75677
TCGA-T9-A92H	2.28485		GSM972169	0.269745
TCGA-AD-6963	0.786438		GSM972172	-1.41117
TCGA-AG-3742	-0.943908		GSM972173	3.14525
TCGA-AA-3970	-3.29214		GSM972182	3.01132
TCGA-D5-6531	-1.47306		GSM972187	-0.927197
TCGA-AA-3532	-1.08983		GSM972190	1.53273
TCGA-D5-6532	2.66548		GSM972192	-4.87663
TCGA-AA-3531	1.8893		GSM972195	-2.74797
TCGA-D5-6928	-18.252		GSM972196	0.997636
TCGA-CM-5864	4.85105		GSM972197	-0.435991
TCGA-AA-3502	3.7346		GSM972200	2.49458
TCGA-G4-6306	1.17743		GSM972213	4.08989
TCGA-CK-5913	1.64083		GSM972221	-1.57783
TCGA-AZ-6599	3.83702		GSM972222	-0.476413
TCGA-AD-A5EK	2.67001		GSM972223	-1.87784
TCGA-F4-6856	0.89674		GSM972225	-1.06428
TCGA-AA-3553	-2.49099		GSM972226	1.40734
TCGA-AA-3986	-2.04894		GSM972228	0.157014
TCGA-AA-A00E	-3.79108		GSM972229	-1.09538
TCGA-AA-3966	-3.49291		GSM972233	0.422802
TCGA-DM-A1D0	2.55796		GSM972236	-0.0949055
TCGA-A6-6653	2.39953		GSM972237	1.99064
TCGA-AA-3660	1.06892		GSM972239	-0.31639
TCGA-F4-6805	-1.28538		GSM972241	-1.16177
TCGA-AA-A01Z	5.28323		GSM972242	-5.23373
TCGA-A6-2683	4.07689		GSM972243	-0.0596415
TCGA-AY-A71X	2.72001		GSM972244	-0.923137
TCGA-CA-6716	3.47507		GSM972247	2.86232
TCGA-AZ-6598	-0.271747		GSM972248	0.541245
TCGA-AA-3543	-5.63112		GSM972249	0.446122
TCGA-AG-4008	-2.10182		GSM972254	-3.70383
TCGA-DM-A1D7	0.906867		GSM972255	2.81249
TCGA-CM-4744	0.486232		GSM972257	0.993352
TCGA-CA-5255	2.80449		GSM972258	1.15057
TCGA-G4-6625	-4.09775		GSM972259	-0.679939
TCGA-5M-AAT4	2.57163		GSM972262	-6.07444
TCGA-AA-3667	1.94169		GSM972264	-2.42757
TCGA-AA-3514	0.866462		GSM972267	3.22887
TCGA-F4-6463	-0.435725		GSM972269	-0.284013
TCGA-NH-A50T	5.47953		GSM972270	-0.896178
TCGA-AA-A010	1.30303		GSM972273	0.814366
TCGA-CK-5912	3.18089		GSM972275	-5.85656
TCGA-AA-3518	-1.55589		GSM972277	1.07413
TCGA-D5-6533	0.994936		GSM972278	-5.9643
TCGA-A6-3809	0.912877		GSM972280	0.718014
TCGA-F4-6806	0.843666		GSM972281	-1.80116
TCGA-CK-6751	3.63397		GSM972282	-0.975235
TCGA-A6-2679	0.104808		GSM972283	-8.80631
TCGA-D5-6529	-2.66477		GSM972285	1.16419
TCGA-CM-6161	0.53921		GSM972286	-1.66743
TCGA-AA-A017	1.43409		GSM972287	-0.174846
TCGA-AA-3837	-0.0785663		GSM972290	-5.09261
TCGA-CA-5256	3.48914		GSM972292	-1.97049
TCGA-D5-6541	-3.90954		GSM972293	-2.51923
TCGA-A6-3808	-0.0885004		GSM972294	-14.3646
TCGA-AA-3864	2.84922		GSM972296	-4.55464
TCGA-AA-3495	1.14669		GSM972297	-0.713662
TCGA-D5-6924	-2.82023		GSM972298	-4.00038
TCGA-A6-6652	0.92402		GSM972300	2.07675
TCGA-A6-2681	1.26153		GSM972303	2.02626
TCGA-AA-3489	-4.22034		GSM972304	-1.03837
TCGA-AA-3675	3.40723		GSM972306	0.18769
TCGA-AA-3815	-7.17702		GSM972307	-1.40888
TCGA-A6-6782	-0.612597		GSM972309	3.98086
TCGA-F4-6855	1.24923		GSM972311	-1.27322
TCGA-AA-A01I	3.55789		GSM972312	4.07413
TCGA-AA-3715	-15.3095		GSM972313	3.9958
TCGA-D5-6932	0.942548		GSM972315	-3.44496
TCGA-AA-3522	2.05188		GSM972316	1.10411
TCGA-AA-3855	1.60166		GSM972317	-2.97545
TCGA-AA-3685	0.422614		GSM972318	4.22059
TCGA-AA-A00Z	0.126848		GSM972319	-1.76699
TCGA-NH-A50U	-3.01759		GSM972322	-2.3744
TCGA-AA-3975	-1.13888		GSM972324	1.11641
TCGA-F4-6570	-9.7569		GSM972326	0.782409
TCGA-CM-6169	-3.8269		GSM972327	-3.82953
TCGA-A6-6141	-0.466094		GSM972329	0.0731508
TCGA-CM-5349	0.91969		GSM972330	-3.99396
TCGA-AA-3534	2.29345		GSM972331	2.34316
TCGA-CM-5861	1.83431		GSM972332	1.8427
TCGA-AA-A00R	-11.9541		GSM972333	-0.284868
TCGA-CM-6171	1.19748		GSM972335	2.31008
TCGA-CM-4752	-0.178553		GSM972338	0.0550342
TCGA-AZ-6601	-4.62109		GSM972340	3.13129
TCGA-CM-6679	-0.666531		GSM972342	0.59128
TCGA-AA-A02J	3.38868		GSM972343	-0.263249
TCGA-AZ-4313	4.19237		GSM972344	3.21287
TCGA-AA-A00A	-1.79846		GSM972347	-0.792309
TCGA-DM-A28K	4.84825		GSM972348	-0.0606285
TCGA-D5-6534	-8.97397		GSM972351	4.21567
TCGA-CM-6168	-0.34279		GSM972353	-6.0145
TCGA-AZ-5403	3.27042		GSM972355	1.23103
TCGA-AA-3939	-0.167317		GSM972356	0.292305
TCGA-A6-6648	2.97174		GSM972357	-0.517237
TCGA-D5-5540	5.82981		GSM972358	-1.30208
TCGA-AA-3511	1.42879		GSM972359	-0.254889
TCGA-AA-3549	2.93694		GSM972381	3.07231
TCGA-AA-A01Q	0.169473		GSM972382	0.83999
TCGA-D5-6923	0.316615		GSM972383	1.39356
TCGA-AA-A00L	-0.00045308		GSM972384	5.37094
TCGA-G4-6627	-2.39227		GSM972385	-0.750942
TCGA-AA-3509	1.546		GSM972386	4.44208
TCGA-D5-6539	1.62977		GSM972387	1.93876
TCGA-AU-6004	-2.17442		GSM972388	0.687226
TCGA-CM-6674	-1.86015		GSM972389	-3.45905
TCGA-AA-3846	1.6137		GSM972391	-0.261383
TCGA-AA-3554	-3.73587		GSM972392	-2.1116
TCGA-G4-6588	0.718173		GSM972393	0.172567
TCGA-CM-6164	-1.33428		GSM972396	4.64527
TCGA-CA-6717	-0.440216		GSM972397	1.18988
TCGA-WS-AB45	-3.23799		GSM972398	0.99158
TCGA-DM-A1D6	4.15497		GSM972401	-0.937821
TCGA-DM-A28G	3.7652		GSM972402	2.67303
TCGA-QG-A5YX	2.65459		GSM972403	0.111717
TCGA-AA-3861	1.42929		GSM972404	-0.533563
TCGA-G4-6295	0.973595		GSM972405	2.56922
TCGA-AA-3856	-1.51453		GSM972406	-2.64376
TCGA-AA-3710	-10.9455		GSM972407	0.980426
TCGA-AA-3538	1.23683		GSM972408	1.06162
TCGA-AA-3544	-1.33033		GSM972409	-7.68294
TCGA-AA-3980	0.423477		GSM972410	-3.06988
TCGA-CM-4743	-4.85388		GSM972414	3.24315
TCGA-AA-3862	2.26381		GSM972416	3.35291
TCGA-A6-2684	-1.84028		GSM972417	3.42813
TCGA-DM-A282	2.99223		GSM972418	1.76527
			GSM972424	1.49624
			GSM972426	0.418555
			GSM972427	1.89031
			GSM972430	-2.27932
			GSM972440	-3.59409
			GSM972443	0.720007
			GSM972445	-10.5293
			GSM972447	-3.49704
			GSM972448	2.76218
			GSM972450	-1.06269
			GSM972451	4.89192
			GSM972454	0.228901
			GSM972456	1.23878
			GSM972458	-6.69364
			GSM972459	3.67172
			GSM972460	-1.13294
			GSM972461	-3.11759
			GSM972462	-0.314642
			GSM972464	1.92796
			GSM972465	5.86988
			GSM972468	-1.81138
			GSM972469	0.202899
			GSM972470	-7.225
			GSM972471	-1.49812
			GSM972472	5.82187
			GSM972473	-1.79868
			GSM972475	1.38377
			GSM972477	-1.88029
			GSM972478	-1.63518
			GSM972480	0.828645
			GSM972482	2.05137
			GSM972483	4.02935
			GSM972484	-0.63739
			GSM972485	-2.87265
			GSM972486	2.66313
			GSM972487	-0.466995
			GSM972488	0.602066
			GSM972489	0.139048
			GSM972490	5.02315
			GSM972491	4.55357
			GSM972492	0.265851
			GSM972493	-0.450694
			GSM972494	-7.64794
			GSM972496	-2.06209
			GSM972500	2.01401
			GSM972502	2.37722
			GSM972503	0.460652
			GSM972505	-2.05844
			GSM972506	-1.35101
			GSM972508	-2.14502
			GSM972509	0.63145
			GSM972510	2.82502
			GSM972515	2.94681
			GSM972516	3.20345
			GSM972517	1.17881
			GSM972519	2.14257
			GSM972521	-3.38643
			GSM972522	-4.71198
